# Supplementary material for: Rapid earthquake magnitude classification via P-wave strains from borehole strainmeters and Distributed Acoustic Sensing
Source: Nat Commun. 2026 Jun 3;17:4776. doi: 10.1038/s41467-026-72223-z (PMC13233862; doi:10.1038/s41467-026-72223-z)
Supplement: Supplementary file 3 — Supplementary Data 1 [file 41467_2026_72223_MOESM3_ESM.xlsx]

## Sheet: Sheet1
Feature Number	Feature Name - Short	Feature Name - Long
1	pow1_max_0	1st order Gaussian wavelet (0.2-0.5 Hz) maximum
2	pow1_max_1	3rd order Gaussian wavelet (0.2-0.5 Hz) maximum
3	pow1_max_2	5th order Gaussian wavelet (0.2-0.5 Hz) maximum
4	pow1_max_3	7th order Gaussian wavelet (0.2-0.5 Hz) maximum
5	pow1_max_4	Morlet 0.5-0.5 wavelet (0.2-0.5 Hz) maximum
6	pow1_max_5	Morlet 0.5-1.0 wavelet (0.2-0.5 Hz) maximum
7	pow1_max_6	Morlet 0.5-1.5 wavelet (0.2-0.5 Hz) maximum
8	pow1_max_7	Morlet 1.5-0.5 wavelet (0.2-0.5 Hz) maximum
9	pow1_max_8	Morlet 1.5-1.0 wavelet (0.2-0.5 Hz) maximum
10	pow1_max_9	Morlet 1.5-1.5 wavelet (0.2-0.5 Hz) maximum
11	pow2_max_0	1st order Gaussian wavelet (0.5-2.0 Hz) maximum
12	pow2_max_1	3rd order Gaussian wavelet (0.5-2.0 Hz) maximum
13	pow2_max_2	5th order Gaussian wavelet (0.5-2.0 Hz) maximum
14	pow2_max_3	7th order Gaussian wavelet (0.5-2.0 Hz) maximum
15	pow2_max_4	Morlet 0.5-0.5 wavelet (0.5-2.0 Hz) maximum
16	pow2_max_5	Morlet 0.5-1.0 wavelet (0.5-2.0 Hz) maximum
17	pow2_max_6	Morlet 0.5-1.5 wavelet (0.5-2.0 Hz) maximum
18	pow2_max_7	Morlet 1.5-0.5 wavelet (0.5-2.0 Hz) maximum
19	pow2_max_8	Morlet 1.5-1.0 wavelet (0.5-2.0 Hz) maximum
20	pow2_max_9	Morlet 1.5-1.5 wavelet (0.5-2.0 Hz) maximum
21	pow3_max_0	1st order Gaussian wavelet (2.0-5.0 Hz) maximum
22	pow3_max_1	3rd order Gaussian wavelet (2.0-5.0 Hz) maximum
23	pow3_max_2	5th order Gaussian wavelet (2.0-5.0 Hz) maximum
24	pow3_max_3	7th order Gaussian wavelet (2.0-5.0 Hz) maximum
25	pow3_max_4	Morlet 0.5-0.5 wavelet (2.0-5.0 Hz) maximum
26	pow3_max_5	Morlet 0.5-1.0 wavelet (2.0-5.0 Hz) maximum
27	pow3_max_6	Morlet 0.5-1.5 wavelet (2.0-5.0 Hz) maximum
28	pow3_max_7	Morlet 1.5-0.5 wavelet (2.0-5.0 Hz) maximum
29	pow3_max_8	Morlet 1.5-1.0 wavelet (2.0-5.0 Hz) maximum
30	pow3_max_9	Morlet 1.5-1.5 wavelet (2.0-5.0 Hz) maximum
31	pow1_range_0	1st order Gaussian wavelet (0.2-0.5 Hz) range
32	pow1_range_1	3rd order Gaussian wavelet (0.2-0.5 Hz) range
33	pow1_range_2	5th order Gaussian wavelet (0.2-0.5 Hz) range
34	pow1_range_3	7th order Gaussian wavelet (0.2-0.5 Hz) range
35	pow1_range_4	Morlet 0.5-0.5 wavelet (0.2-0.5 Hz) range
36	pow1_range_5	Morlet 0.5-1.0 wavelet (0.2-0.5 Hz) range
37	pow1_range_6	Morlet 0.5-1.5 wavelet (0.2-0.5 Hz) range
38	pow1_range_7	Morlet 1.5-0.5 wavelet (0.2-0.5 Hz) range
39	pow1_range_8	Morlet 1.5-1.0 wavelet (0.2-0.5 Hz) range
40	pow1_range_9	Morlet 1.5-1.5 wavelet (0.2-0.5 Hz) range
41	pow2_range_0	1st order Gaussian wavelet (0.5-2.0 Hz) range
42	pow2_range_1	3rd order Gaussian wavelet (0.5-2.0 Hz) range
43	pow2_range_2	5th order Gaussian wavelet (0.5-2.0 Hz) range
44	pow2_range_3	7th order Gaussian wavelet (0.5-2.0 Hz) range
45	pow2_range_4	Morlet 0.5-0.5 wavelet (0.5-2.0 Hz) range
46	pow2_range_5	Morlet 0.5-1.0 wavelet (0.5-2.0 Hz) range
47	pow2_range_6	Morlet 0.5-1.5 wavelet (0.5-2.0 Hz) range
48	pow2_range_7	Morlet 1.5-0.5 wavelet (0.5-2.0 Hz) range
49	pow2_range_8	Morlet 1.5-1.0 wavelet (0.5-2.0 Hz) range
50	pow2_range_9	Morlet 1.5-1.5 wavelet (0.5-2.0 Hz) range
51	pow3_range_0	1st order Gaussian wavelet (2.0-5.0 Hz) range
52	pow3_range_1	3rd order Gaussian wavelet (2.0-5.0 Hz) range
53	pow3_range_2	5th order Gaussian wavelet (2.0-5.0 Hz) range
54	pow3_range_3	7th order Gaussian wavelet (2.0-5.0 Hz) range
55	pow3_range_4	Morlet 0.5-0.5 wavelet (2.0-5.0 Hz) range
56	pow3_range_5	Morlet 0.5-1.0 wavelet (2.0-5.0 Hz) range
57	pow3_range_6	Morlet 0.5-1.5 wavelet (2.0-5.0 Hz) range
58	pow3_range_7	Morlet 1.5-0.5 wavelet (2.0-5.0 Hz) range
59	pow3_range_8	Morlet 1.5-1.0 wavelet (2.0-5.0 Hz) range
60	pow3_range_9	Morlet 1.5-1.5 wavelet (2.0-5.0 Hz) range
61	pow1_median_0	1st order Gaussian wavelet (0.2-0.5 Hz) median
62	pow1_median_1	3rd order Gaussian wavelet (0.2-0.5 Hz) median
63	pow1_median_2	5th order Gaussian wavelet (0.2-0.5 Hz) median
64	pow1_median_3	7th order Gaussian wavelet (0.2-0.5 Hz) median
65	pow1_median_4	Morlet 0.5-0.5 wavelet (0.2-0.5 Hz) median
66	pow1_median_5	Morlet 0.5-1.0 wavelet (0.2-0.5 Hz) median
67	pow1_median_6	Morlet 0.5-1.5 wavelet (0.2-0.5 Hz) median
68	pow1_median_7	Morlet 1.5-0.5 wavelet (0.2-0.5 Hz) median
69	pow1_median_8	Morlet 1.5-1.0 wavelet (0.2-0.5 Hz) median
70	pow1_median_9	Morlet 1.5-1.5 wavelet (0.2-0.5 Hz) median
71	pow2_median_0	1st order Gaussian wavelet (0.5-2.0 Hz) median
72	pow2_median_1	3rd order Gaussian wavelet (0.5-2.0 Hz) median
73	pow2_median_2	5th order Gaussian wavelet (0.5-2.0 Hz) median
74	pow2_median_3	7th order Gaussian wavelet (0.5-2.0 Hz) median
75	pow2_median_4	Morlet 0.5-0.5 wavelet (0.5-2.0 Hz) median
76	pow2_median_5	Morlet 0.5-1.0 wavelet (0.5-2.0 Hz) median
77	pow2_median_6	Morlet 0.5-1.5 wavelet (0.5-2.0 Hz) median
78	pow2_median_7	Morlet 1.5-0.5 wavelet (0.5-2.0 Hz) median
79	pow2_median_8	Morlet 1.5-1.0 wavelet (0.5-2.0 Hz) median
80	pow2_median_9	Morlet 1.5-1.5 wavelet (0.5-2.0 Hz) median
81	pow3_median_0	1st order Gaussian wavelet (2.0-5.0 Hz) median
82	pow3_median_1	3rd order Gaussian wavelet (2.0-5.0 Hz) median
83	pow3_median_2	5th order Gaussian wavelet (2.0-5.0 Hz) median
84	pow3_median_3	7th order Gaussian wavelet (2.0-5.0 Hz) median
85	pow3_median_4	Morlet 0.5-0.5 wavelet (2.0-5.0 Hz) median
86	pow3_median_5	Morlet 0.5-1.0 wavelet (2.0-5.0 Hz) median
87	pow3_median_6	Morlet 0.5-1.5 wavelet (2.0-5.0 Hz) median
88	pow3_median_7	Morlet 1.5-0.5 wavelet (2.0-5.0 Hz) median
89	pow3_median_8	Morlet 1.5-1.0 wavelet (2.0-5.0 Hz) median
90	pow3_median_9	Morlet 1.5-1.5 wavelet (2.0-5.0 Hz) median
91	pow1_min_0	1st order Gaussian wavelet (0.2-0.5 Hz) minimum
92	pow1_min_1	3rd order Gaussian wavelet (0.2-0.5 Hz) minimum
93	pow1_min_2	5th order Gaussian wavelet (0.2-0.5 Hz) minimum
94	pow1_min_3	7th order Gaussian wavelet (0.2-0.5 Hz) minimum
95	pow1_min_4	Morlet 0.5-0.5 wavelet (0.2-0.5 Hz) minimum
96	pow1_min_5	Morlet 0.5-1.0 wavelet (0.2-0.5 Hz) minimum
97	pow1_min_6	Morlet 0.5-1.5 wavelet (0.2-0.5 Hz) minimum
98	pow1_min_7	Morlet 1.5-0.5 wavelet (0.2-0.5 Hz) minimum
99	pow1_min_8	Morlet 1.5-1.0 wavelet (0.2-0.5 Hz) minimum
100	pow1_min_9	Morlet 1.5-1.5 wavelet (0.2-0.5 Hz) minimum
101	pow2_min_0	1st order Gaussian wavelet (0.5-2.0 Hz) minimum
102	pow2_min_1	3rd order Gaussian wavelet (0.5-2.0 Hz) minimum
103	pow2_min_2	5th order Gaussian wavelet (0.5-2.0 Hz) minimum
104	pow2_min_3	7th order Gaussian wavelet (0.5-2.0 Hz) minimum
105	pow2_min_4	Morlet 0.5-0.5 wavelet (0.5-2.0 Hz) minimum
106	pow2_min_5	Morlet 0.5-1.0 wavelet (0.5-2.0 Hz) minimum
107	pow2_min_6	Morlet 0.5-1.5 wavelet (0.5-2.0 Hz) minimum
108	pow2_min_7	Morlet 1.5-0.5 wavelet (0.5-2.0 Hz) minimum
109	pow2_min_8	Morlet 1.5-1.0 wavelet (0.5-2.0 Hz) minimum
110	pow2_min_9	Morlet 1.5-1.5 wavelet (0.5-2.0 Hz) minimum
111	pow3_min_0	1st order Gaussian wavelet (2.0-5.0 Hz) minimum
112	pow3_min_1	3rd order Gaussian wavelet (2.0-5.0 Hz) minimum
113	pow3_min_2	5th order Gaussian wavelet (2.0-5.0 Hz) minimum
114	pow3_min_3	7th order Gaussian wavelet (2.0-5.0 Hz) minimum
115	pow3_min_4	Morlet 0.5-0.5 wavelet (2.0-5.0 Hz) minimum
116	pow3_min_5	Morlet 0.5-1.0 wavelet (2.0-5.0 Hz) minimum
117	pow3_min_6	Morlet 0.5-1.5 wavelet (2.0-5.0 Hz) minimum
118	pow3_min_7	Morlet 1.5-0.5 wavelet (2.0-5.0 Hz) minimum
119	pow3_min_8	Morlet 1.5-1.0 wavelet (2.0-5.0 Hz) minimum
120	pow3_min_9	Morlet 1.5-1.5 wavelet (2.0-5.0 Hz) minimum
121	maxAmp_avg_max	Maximum amplitude of time series made of maximum amplitudes of 11 windows
122	maxAmp_avg_range	Range of time series made of maximum amplitudes of 11 windows
123	maxAmp_avg_singval_log10	Maximum amplitude of time series made of maximum amplitudes of 11 windows (log scale)
124	rangeAmp_avg_range_log10	Range of time series made of maximum amplitudes of 11 windows (log scale)
125	Strain5	Boolean: is maximum strain greater than 1e-5
126	Strain6	Boolean: is maximum strain greater than 1e-6
127	Strain7	Boolean: is maximum strain greater than 1e-7
