# Supplementary material for: Rapid earthquake magnitude classification via P-wave strains from borehole strainmeters and Distributed Acoustic Sensing
Source: Nat Commun. 2026 Jun 3;17:4776. doi: 10.1038/s41467-026-72223-z (PMC13233862; doi:10.1038/s41467-026-72223-z)
Supplement: Supplementary file 5 — Source Data [file 41467_2026_72223_MOESM5_ESM.xlsx]

## Sheet: Figure_1
latitude	longitude	id
40.5245	-124.41	nc73831546
40.485	-124.77	nc73897551
40.9488	-124.03	nc73830791
40.2915	-124.29	nc73944271
40.5355	-124.397	nc73838976
40.9507	-124.266	nc73923661
40.3898	-124.409	nc73908746
40.5575	-123.675	nc74018946
40.4707	-124.519	nc73998256
40.8283	-123.902	nc75006996
40.756	-124.521	nc73947835
40.5213	-124.932	nc73831091
40.3183	-124.234	nc73925281
40.2952	-124.287	nc73944166
40.417	-124.821	nc73961261
40.2828	-124.526	nc74000441
40.5572	-124.008	nc73824236
40.501	-124.439	nc73943846
40.9308	-124.916	nc75017417
41.128	-123.875	nc73834441
41.499	-124.201	nc73992726
40.5588	-124.289	nc73943821
40.3157	-124.055	nc73947830
40.409	-123.971	nc73827571
40.3698	-125.025	nc75095651

## Sheet: Figure_2
latitude	longitude	event_ID
35.7695	-117.599	39464537
40.7235	-125.087	21122862
40.6654	-124.467	14762822
40.525	-124.423	47828192
35.7052	-117.506	39381938
40.3902	-124.298	46262341
38.201	-122.086	24478208
40.3693	-124.894	15891622
40.3025	-124.474	27529107
36.4468	-117.975	43108790
40.3917	-125.094	42262388
40.2735	-124.3	39183086
41.0977	-123.71	5670667
35.6148	-117.428	42915537
35.9102	-117.685	39467437
35.9012	-117.749	39465486
35.7603	-117.575	39421286
40.3962	-125.174	5869011
40.2978	-124.626	46364087
36.3223	-117.579	44040938
40.3475	-124.456	42320840
36.4169	-117.816	5040099
40.975	-124.671	12442674
40.3235	-124.425	45516438
38.8222	-122.841	18916072
37.3115	-121.672	47555241
35.5414	-117.259	5077765
36.3188	-117.959	5038459
35.6167	-117.43	40765886
35.5553	-117.524	39470086
40.326	-124.798	4741122
40.3413	-124.581	4986052
35.9	-117.738	39465186
35.9073	-117.709	41073992
35.891	-117.737	39532786
40.4112	-124.602	42750237
40.3648	-125.143	42263142
40.5228	-124.188	47828194
40.3137	-124.725	47438791
40.3498	-124.899	46267790
35.9831	-117.29	4769789
36.3907	-117.848	5040094
38.7969	-122.803	19631910
36.4787	-117.514	43505740
40.4252	-124.827	42350486
40.7243	-123.892	12892676
40.2916	-124.666	4758239
40.7802	-125.08	5890121
40.6254	-124.618	14765922
35.7092	-117.584	47131187
40.3847	-124.864	46327142
40.835	-124.908	21122958
40.4278	-124.511	29420486
40.3852	-125.052	33344636
40.2705	-124.381	45807987
40.8951	-124.822	21122911
36.4467	-117.984	43091536
37.2598	-121.575	4859721
37.938	-122.057	41423391
40.4365	-123.408	12631119
40.2918	-124.542	29030204
40.2893	-124.474	36944936
40.3083	-124.687	7626575
40.7513	-124.389	29412386
40.2785	-124.386	18776372
36.1022	-118.016	21139508
36.4526	-117.792	5043537
37.8227	-122.276	31630543
40.3828	-124.507	27447806
40.8465	-123.84	36979636
40.419	-125.137	37648736
40.3702	-124.666	16340974
40.4263	-124.409	27534312
40.2876	-124.405	26322254
40.6982	-124.517	19003828
40.2773	-124.413	45536442
40.6066	-124.599	29962295
40.9612	-124.677	17416129
38.475	-122.707	47400290
40.363	-124.255	46051942
37.8552	-122.257	27729104
40.3035	-124.601	44894389
40.5455	-124.329	47829097
35.9555	-117.363	42354336
40.2732	-124.34	7627453
40.3007	-124.495	36931336
37.8187	-121.757	40191336
40.7419	-125.074	21173359
38.8058	-122.735	5669710
38.7778	-122.739	5326014
36.4123	-117.852	5040095
36.3255	-117.871	4914331
40.4931	-124.101	5932171
39.514	-123.674	5854165
40.2895	-124.674	42194886
40.746	-124.95	17155525
40.2743	-123.891	14542472
40.8476	-124.329	11853076
40.2602	-124.778	4741121
35.6027	-117.406	46924236
39.3605	-123.246	43499437
35.6377	-117.418	42945337
40.4362	-124.668	44047737
39.6077	-123.646	27285254
38.785	-122.743	27937654
37.5358	-121.999	30916287
36.1161	-118.063	19037025
35.9043	-116.922	24948354
38.8302	-122.747	47052287
35.478	-118.305	11799275
36.4541	-117.732	5040107
36.4175	-117.797	5040234
38.8105	-122.775	5773922
37.1945	-121.84	17870281
37.3802	-121.906	14672422
38.775	-122.767	41563537
35.7303	-117.078	35967036
40.3882	-125.072	37222686
40.3994	-125.114	6063232
40.451	-125.148	18171730
40.4538	-124.562	42762939
38.81	-122.797	30522986
40.307	-124.496	36946186
40.4288	-124.466	37731136
38.7958	-122.735	20171809
36.1498	-117.98	42915910
40.5572	-124.008	47840487
40.2937	-124.389	43969991
40.3462	-124.546	11156810
40.9498	-124.418	5751932
40.767	-124.189	4895536
40.4813	-125.108	21122963
38.7805	-122.758	46560188
38.8148	-122.799	37990887
38.7701	-122.844	6136912
40.3495	-123.519	47534036
40.5058	-124.466	47829260
40.4733	-124.869	14812072
40.38	-124.925	5764070
40.6334	-124.581	14767022
40.7486	-123.751	5859206
40.3411	-124.395	5685120
40.6005	-124.069	47828499
40.2808	-124.572	19568760
40.3747	-124.993	36635536
36.9241	-117.517	5502277
35.9624	-117.743	11907071
35.483	-118.208	11985078
35.6885	-117.583	5535488
35.9618	-117.339	4767834
36.4092	-117.817	5040122
40.2985	-124.502	44225137
37.3135	-121.672	25678604
40.3267	-124.441	36672436
38.8137	-122.823	38959487
40.4872	-124.21	46701891
40.2758	-124.363	41823788
39.6598	-123.637	11267660
38.7903	-122.765	42370989
40.3523	-124.775	20341104
40.2878	-124.299	23069004
40.188	-123.599	45000989
40.4179	-124.162	5932509
39.8938	-123.424	46055393
40.3747	-124.957	45463936
40.5366	-124.808	19041722
40.4312	-124.229	44281787
40.2815	-124.401	45765987
40.5782	-124.14	47546488
39.8005	-123.186	47428186
40.6397	-125.147	5966406
38.7489	-122.745	18144431
38.757	-122.723	44998502
36.1877	-118.094	44426639
36.2132	-117.86	45966586
38.8552	-122.831	16985975
37.7062	-122.122	45379636
37.9182	-122.304	47815436
36.4092	-117.83	5045936
36.0062	-117.802	14985322
36.406	-117.847	5040109
36.2183	-117.927	44598590
35.6738	-117.496	42584488
36.4407	-117.995	43637886
38.7883	-122.777	21622954
38.8078	-122.829	45315136
40.303	-124.6	44368145
38.8052	-122.828	45319586
38.788	-122.766	43167386
35.5152	-118.379	45747588
40.3662	-124.475	16525330
40.3137	-124.578	47218888
40.3545	-124.416	23993559
40.4953	-124.417	25466854
40.2385	-123.647	19991754
40.5163	-125.091	17730272
39.295	-123.558	26242861
40.6992	-124.722	6148326
40.4056	-124.444	4929166
39.3632	-123.248	43499739
36.1351	-118.057	11859572
35.8431	-117.663	17313781
36.3839	-117.879	5289337
35.9823	-117.272	21093855
40.681	-124.564	14781622
40.4159	-124.857	16331078
38.827	-122.797	6136913
38.6876	-122.902	4794810
38.6976	-122.925	5279267
38.8056	-122.807	5854763
38.0765	-122.008	46952586
38.7867	-122.749	43449240
38.4479	-122.202	29939040
37.7892	-121.969	46104687
37.7886	-122.363	5518775
38.4813	-122.704	47400437
38.8606	-122.791	4957080
38.7935	-122.756	19895504
40.3482	-125.004	37949636
40.4107	-125.171	45625947
38.8337	-122.797	38827236
40.3198	-124.865	39192636
40.4218	-124.592	27299454
37.176	-121.564	41880589
40.2905	-124.395	20292004
39.6622	-123.631	11238510
40.2852	-124.51	27653854
36.4503	-117.978	43091588
36.1108	-117.862	42257393
35.4057	-117.81	13969972
35.9717	-117.315	4769589
36.3414	-117.945	5040432
35.727	-117.622	4963342
35.4175	-117.759	4815162
36.1111	-117.578	5482557
36.0433	-117.807	43022936
35.8708	-117.716	42815588
38.8334	-122.804	16987728
36.0787	-117.825	6017635
35.5127	-118.386	47143689
35.6686	-117.529	26251457
40.5231	-124.709	4862900
37.4347	-121.773	29767286
40.4162	-123.565	16963327
40.3824	-124.755	16795631
40.5186	-124.405	4850886
40.2777	-124.598	17845272
39.7981	-123.403	5111304
38.7688	-122.771	5109168
41.1333	-123.831	5690280
38.8178	-122.821	44667737
38.8263	-122.85	14103822
37.3965	-121.747	27627354
38.8158	-122.821	14189172
38.7566	-122.957	4950825
36.4465	-117.983	43092690
40.2985	-124.529	37311436
39.3658	-123.244	43879186
40.3602	-124.335	47832940
39.4252	-123.287	35508536
40.6948	-123.964	38619486
36.4807	-117.968	43109094
40.4847	-123.39	27681204
39.4828	-123.117	47604887
38.8263	-122.811	34346236
40.3025	-124.383	42090188
36.1875	-118.092	44426789
40.62	-123.291	23506954
35.7287	-117.075	35967736
36.4795	-117.972	43110536
38.2457	-122.384	23359704
40.3762	-123.733	43823137
38.8485	-122.758	12809121
38.82	-122.809	44198589
36.1813	-117.846	22240404
36.4452	-117.96	43277487
35.4618	-118.27	11985124
35.9865	-117.272	4769787
36.4568	-117.939	43108886
35.9559	-117.309	16641972
36.0391	-117.844	16357975
36.1343	-118.05	26356061
36.4322	-117.035	24207511
36.0758	-117.844	6019570
37.652	-121.834	5050532
40.3331	-124.569	14772322
38.8355	-122.823	4830689
38.8626	-122.835	4957234
40.7413	-125.024	40447136
40.3113	-124.369	47561790
40.7501	-124.359	4857255
40.3062	-124.603	43418088
40.6179	-124.734	16409531
40.8673	-124.936	21123012
40.4771	-123.815	17801122
40.3358	-124.397	36672386
40.3471	-124.374	12193319
40.3195	-124.712	5975931
38.8202	-122.792	41553988
38.8345	-122.787	42213850
38.7768	-122.865	4880138
38.7841	-122.838	5435594
38.818	-122.79	5083961
37.8252	-121.806	21620204
38.774	-122.722	21272304
38.6762	-122.39	18947679
38.3515	-122.398	37138486
38.8045	-122.783	11738723
38.8075	-122.855	17720077
37.1605	-121.549	44269610
37.8525	-122.234	36681086
38.7445	-122.897	16838174
38.8153	-122.758	6030301
38.8095	-122.806	5784043
38.8338	-122.807	42218736
40.2942	-124.415	47429451
40.388	-125.06	12849871
40.3073	-124.579	43419188
40.571	-125.003	42263890
36.4477	-117.989	43270036
40.278	-124.324	7627395
36.445	-117.983	43097286
36.0193	-117.77	25419304
35.3975	-117.713	22369804
35.6458	-117.423	42918690
35.6097	-117.41	44927239
37.9708	-122.041	44414886
40.2955	-124.462	36936686
35.8353	-117.682	42973889
35.6538	-117.55	44937036
37.267	-121.639	45022294
40.9267	-123.934	5974406
40.2492	-124.164	45877290
40.3916	-124.804	15946822
39.57	-123.446	4854647
39.7904	-123.325	5845422
40.4413	-124.537	12294527
41.0054	-124.856	5819166
40.4294	-124.68	5715044
40.4716	-124.165	18434173
37.9163	-122.297	5697020
38.811	-122.823	16449724
36.388	-117.861	5009181
38.795	-122.769	5064861
38.8053	-122.864	15658322
38.7463	-122.706	31661493
38.8235	-122.854	19684759
38.79	-122.742	17785372
38.763	-122.673	11999419
38.7718	-122.452	41080290
38.8109	-122.777	4704185
37.3722	-121.726	45250337
38.0828	-122.41	33584586
37.7364	-122.174	5444920
37.7918	-121.963	7603067
37.88	-121.388	17468378
37.873	-122.251	5528133
35.9748	-117.325	45166690
36.0182	-117.83	14991722
36.0497	-117.798	16243177
36.3766	-117.875	5289870
36.406	-117.85	4931559
38.8388	-122.823	44342036
36.4068	-117.86	5066288
36.012	-117.396	5006001
36.1504	-118.04	6048270
35.6442	-117.46	43520588
35.9684	-117.284	4830766
35.974	-117.405	5117890
35.4767	-118.281	6066388
35.9568	-116.734	36189786
36.0369	-117.772	17669029
37.3258	-121.688	47752137
35.6632	-117.523	42332887
35.8882	-117.724	44062489
36.6015	-117.98	35247986
36.4538	-117.987	43214188
35.7032	-117.497	42773287
38.5532	-122.323	45431941
36.1658	-118.723	20769154
36.4833	-117.976	43135087
40.2713	-124.394	45766341
36.3993	-117.865	12946828
37.3107	-121.675	47555996
37.8047	-122.198	12570219
35.6062	-117.408	42916738
40.4035	-124.453	44988686
37.1608	-121.548	44269607
37.6598	-122.514	41358940
35.5548	-118.402	47087739
35.871	-117.717	42814840
40.279	-124.414	44163936
40.5273	-124.354	47828215
37.8263	-121.984	28802805
40.546	-124.786	5636013
41.0418	-124.112	22662504
40.8675	-124.95	21123013
39.3573	-123.252	43776536
40.4325	-124.767	14763272
40.4729	-124.448	5940979
40.3056	-124.518	6036878
40.4397	-124.157	12402370
40.3154	-124.661	4959581
40.3445	-124.723	21149262
40.3885	-125.004	5419994
40.3032	-124.497	36946486
40.2825	-124.43	27529110
39.6793	-123.094	25798657
38.7975	-122.779	24976554
36.0197	-118.413	5912703
35.5108	-118.387	46976037
37.4922	-121.829	43734887
38.621	-122.703	25102804
38.7453	-122.77	4705050
37.4656	-121.82	4843135
37.483	-121.803	14714472
38.8672	-122.816	4755391
37.484	-121.809	4774840
37.8485	-121.997	4929791
38.5575	-122.306	43921190
38.077	-122.233	5673619
36.1145	-117.862	42255836
38.078	-122.234	5674414
38.816	-122.798	16602678
38.8631	-122.831	17488879
38.7904	-122.741	18942977
37.2471	-121.694	5810726
38.819	-122.735	18305373
37.373	-121.724	12244476
38.061	-122.228	35525036
36.1411	-117.912	24189159
35.9243	-117.218	26734856
36.1477	-118.067	35456886
36.1415	-118.061	19037079
36.3718	-117.867	5086741
35.7617	-116.914	17266381
35.966	-117.325	16683029
36.0069	-117.85	14988622
36.394	-117.869	5038732
36.378	-117.854	5038631
36.376	-117.86	5038461
36.4091	-117.852	5041093
37.2522	-121.663	4892940
35.9256	-117.675	5955423
36.062	-117.888	16298226
35.5178	-118.378	45400786
35.4887	-118.288	44323887
36.0378	-117.773	43598642
36.0276	-118.342	18119726
35.9369	-117.653	5894547
35.6684	-118.46	12432276
39.4505	-123.376	5837819

## Sheet: Figure_3
time_s	Gaus3_lowFreq	Gaus3_midFreq	Gaus3_highFreq
43.75	-191.698	-195.039	-199.523
44.75	-192.209	-194.918	-199.534
45.75	-188.022	-194.251	-198.02
46.75	-186.358	-193.884	-199.578
47.75	-190.228	-199.477	-202.237
48.75	-188.33	-197.822	-201.667
49.75	-184.301	-182.641	-178.569
50.75	-136.033	-138.948	-127.907
51.75	-134.929	-138.747	-128.244
52.75	-137.186	-132.054	-117.755
53.75	-137.338	-131.808	-117.772

## Sheet: Figure_6_and_8_Borehole
pow1_max_1	hypo_dist_km	maxAmp_avg_singval_log10	magnitude	Category
-108.445	52.92638842712887	-5.71028	7.1	Non-offset
-119.311	52.92638842712887	-6.15333	7.1	Non-offset
-89.1046	25.12990650136301	-4.87562	7.1	Non-offset
-112.032	52.92638842712887	-5.89803	7.1	Non-offset
-97.7237	17.449642914549667	-4.96	6.4	Non-offset
-117.04	57.14125959154246	-6.01087	6.4	Non-offset
-113.858	57.14125959154246	-5.97571	6.4	Non-offset
-116.721	57.14125959154246	-5.98069	6.4	Non-offset
-115.124	57.14125959154246	-5.89176	6.4	Non-offset
-121.233	43.007967834773346	-6.04143	6.4	Non-offset
-114.663	43.007967834773346	-5.93233	6.4	Non-offset
-121.394	39.70371029960259	-6.24039	5.8	Non-offset
-124.268	39.70371029960259	-6.32946	5.8	Non-offset
-123.103	39.70371029960259	-6.34812	5.8	Non-offset
-121.693	39.70371029960259	-6.28699	5.8	Non-offset
-135.245	68.30638906724857	-6.98178	5.53	Non-offset
-139.338	68.30638906724857	-7.0593	5.53	Non-offset
-134.428	68.30638906724857	-6.99279	5.53	Non-offset
-136.052	68.30638906724857	-6.8651	5.53	Non-offset
-119.204	30.59481199439981	-5.82174	5.53	Non-offset
-142.632	41.87955249577372	-6.67032	5.44	Non-offset
-127.795	32.29008967687383	-6.22497	5.44	Non-offset
-140.548	69.95140426035346	-6.71548	5.44	Non-offset
-118.783	32.29008967687383	-6.15743	5.44	Non-offset
-130.895	41.87955249577372	-6.73249	5.44	Non-offset
-119.994	32.29008967687383	-6.02854	5.44	Non-offset
-126.46	41.87955249577372	-6.37584	5.44	Non-offset
-134.83	69.95140426035346	-6.66701	5.44	Non-offset
-139.467	69.95140426035346	-6.73687	5.44	Non-offset
-138.588	50.69213482373791	-6.92058	5.4	Non-offset
-130.926	43.84056481109499	-6.58048	5.4	Non-offset
-130.469	49.2784	-6.6205	5.4	Non-offset
-141.209	72.33994049435424	-6.94493	5.4	Non-offset
-137.067	49.2784	-6.66911	5.4	Non-offset
-136.064	50.69213482373791	-6.87715	5.4	Non-offset
-145.663	72.33994049435424	-7.08144	5.4	Non-offset
-131.274	33.58357331187975	-6.53667	5.4	Non-offset
-133.821	49.2784	-6.64918	5.4	Non-offset
-118.16	22.929517290920483	-5.81003	5.4	Non-offset
-135.89	33.58357331187975	-6.52973	5.4	Non-offset
-133.033	43.84056481109499	-6.81042	5.4	Non-offset
-144.807	72.33994049435424	-7.2198	5.4	Non-offset
-124.306	22.929517290920483	-6.27105	5.4	Non-offset
-143.112	50.69213482373791	-6.902	5.4	Non-offset
-116.181	22.929517290920483	-5.85204	5.4	Non-offset
-121.801	33.58357331187975	-6.31039	5.4	Non-offset
-130.579	49.2784	-6.55731	5.4	Non-offset
-136.692	43.84056481109499	-6.82528	5.4	Non-offset
-128.824	33.58357331187975	-6.63431	5.4	Non-offset
-164.342	29.039825230496977	-8.18963	5.22	Non-offset
-167.04	29.039825230496977	-8.22108	5.22	Non-offset
-178.675	85.88549510100114	-8.74837	5.22	Non-offset
-173.937	85.88549510100114	-8.52253	5.22	Non-offset
-163.372	29.039825230496977	-8.34396	5.22	Non-offset
-177.914	85.88549510100114	-9.11924	5.22	Non-offset
-174.278	29.039825230496977	-8.3244	5.22	Non-offset
-159.386	98.16949114457923	-7.38116	5.2	Non-offset
-137.607	29.94330716249385	-6.47786	5.2	Non-offset
-137.853	29.94330716249385	-6.90114	5.2	Non-offset
-154.558	98.16949114457923	-7.42561	5.2	Non-offset
-148.64	98.16949114457923	-7.29471	5.2	Non-offset
-118.625	29.94330716249385	-6.01757	5.2	Non-offset
-128.992	29.94330716249385	-6.72841	5.2	Non-offset
-162.698	98.16949114457923	-7.64827	5.2	Non-offset
-138.31	19.6576	-6.28619	5.1	Non-offset
-172.613	81.86503166053852	-8.16276	5.1	Non-offset
-176.483	81.86503166053852	-8.06233	5.1	Non-offset
-159.463	93.6754	-7.52608	5.1	Non-offset
-178.213	81.86503166053852	-8.17581	5.1	Non-offset
-136.18	19.6576	-6.21109	5.1	Non-offset
-160.726	93.6754	-7.7986	5.1	Non-offset
-163.47	93.6754	-7.70032	5.1	Non-offset
-159.234	93.6754	-7.49809	5.1	Non-offset
	21.50113711046932		5.1	Non-offset
-134.975	31.97244315784797	-6.95125	5.1	Non-offset
-184.232	81.86503166053852	-8.32645	5.1	Non-offset
-130.316	31.97244315784797	-6.55453	5.1	Non-offset
-132.026	19.6576	-6.10091	5.1	Non-offset
-134.47	19.6576	-6.18742	5.1	Non-offset
-133.736	31.97244315784797	-6.77878	5.1	Non-offset
-134.232	31.97244315784797	-6.76564	5.1	Non-offset
-138.929	30.79177314947636	-6.62011	5.01	Non-offset
-153.841	8.605612236716262	-7.75429	5.01	Non-offset
-128.515	30.79177314947636	-6.32648	5.01	Non-offset
-145.485	30.79177314947636	-7.08715	5.01	Non-offset
-164.92	72.25737382745426	-8.63856	5.01	Non-offset
-163.175	72.25737382745426	-8.45029	5.01	Non-offset
-151.328	8.605612236716262	-7.8716	5.01	Non-offset
-130.598	8.605612236716262	-5.93878	5.01	Non-offset
-156.098	71.43422805947255	-7.58787	5	Non-offset
-137.764	32.00762811274794	-6.85541	5	Non-offset
-131.519	33.16816054583488	-6.96597	5	Non-offset
-135.491	32.00762811274794	-6.76193	5	Non-offset
-137.987	42.85917001458341	-7.1143	5	Non-offset
-138.133	42.12573118877441	-6.84522	5	Non-offset
-156.039	71.43422805947255	-7.45885	5	Non-offset
-137.917	33.16816054583488	-7.03935	5	Non-offset
-142.303	32.00762811274794	-7.0027	5	Non-offset
-157.148	70.57352326450179	-7.05597	5	Non-offset
-142.998	42.12573118877441	-6.93292	5	Non-offset
-147.502	70.57352326450179	-6.98085	5	Non-offset
-152.822	42.85917001458341	-7.18508	5	Non-offset
-135.661	33.16816054583488	-7.10932	5	Non-offset
-136.464	32.00762811274794	-6.8813	5	Non-offset
-152.507	71.43422805947255	-7.29522	5	Non-offset
-145.138	42.12573118877441	-6.85795	5	Non-offset
-149.389	70.57352326450179	-7.06719	5	Non-offset
-147.558	42.85917001458341	-7.24055	5	Non-offset
-173.552	42.399365608801745	-8.17077	4.9	Non-offset
-179.789	42.399365608801745	-8.34588	4.9	Non-offset
-140.525	27.288898587551014	-7.05896	4.9	Non-offset
-142.658	27.288898587551014	-7.08158	4.9	Non-offset
-178.583	66.85215811549743	-8.02685	4.9	Non-offset
-170.038	47.807204010366384	-8.03976	4.9	Non-offset
-175.754	66.85215811549743	-8.17868	4.9	Non-offset
-176.129	66.85215811549743	-8.13624	4.9	Non-offset
-181.364	66.85215811549743	-8.16244	4.9	Non-offset
-141.11	27.288898587551014	-7.02634	4.9	Non-offset
-152.858	95.92455124165933	-7.49704	4.9	Non-offset
-142.214	27.288898587551014	-7.19361	4.9	Non-offset
-159.329	95.92455124165933	-7.56232	4.9	Non-offset
-177.692	42.399365608801745	-8.12402	4.9	Non-offset
-174.328	42.399365608801745	-8.17162	4.9	Non-offset
-172.676	47.807204010366384	-8.10071	4.9	Non-offset
-170.171	95.92455124165933	-7.76154	4.9	Non-offset
-176.758	47.807204010366384	-8.35373	4.9	Non-offset
-165.733	95.92455124165933	-7.65686	4.9	Non-offset
-168.574	47.807204010366384	-7.98673	4.9	Non-offset
-144.949	34.69827080154336	-7.05216	4.78	Non-offset
-147.612	34.69827080154336	-7.34177	4.78	Non-offset
-152.096	99.31644699998651	-7.80782	4.78	Non-offset
-162.065	99.31644699998651	-7.92278	4.78	Non-offset
-141.742	34.69827080154336	-7.17669	4.78	Non-offset
-138.509	34.69827080154336	-6.99774	4.78	Non-offset
-173.375	99.31644699998651	-8.19984	4.78	Non-offset
-159.017	54.64003674879601	-7.44899	4.6	Non-offset
-134.632	18.642454817586312	-6.17311	4.6	Non-offset
-154.834	54.64003674879601	-7.46396	4.6	Non-offset
-160.037	54.64003674879601	-7.55404	4.6	Non-offset
-153.835	54.64003674879601	-7.39703	4.6	Non-offset
-128.572	18.642454817586312	-6.39409	4.6	Non-offset
-124.436	18.642454817586312	-6.03913	4.6	Non-offset
-149.115	40.035567950051245	-7.30685	4.5	Non-offset
-151.917	40.035567950051245	-7.39591	4.5	Non-offset
-147.704	40.035567950051245	-7.32743	4.5	Non-offset
-153.416	40.035567950051245	-7.44702	4.5	Non-offset
-167.51	76.69289994744094	-8.19831	4.4	Non-offset
-154.145	34.28575278773634	-7.61477	4.4	Non-offset
-150.542	34.28575278773634	-7.53608	4.4	Non-offset
-167.676	33.1619	-7.86835	4.4	Non-offset
-161.489	33.1619	-7.91567	4.4	Non-offset
-153.308	34.28575278773634	-7.60228	4.4	Non-offset
-168.781	33.1619	-7.92603	4.4	Non-offset
-155.112	34.28575278773634	-7.6343	4.4	Non-offset
-169.475	76.69289994744094	-8.25332	4.4	Non-offset
-176.489	76.69289994744094	-8.35612	4.4	Non-offset
-169.668	33.1619	-8.04333	4.4	Non-offset
-166.893	76.69289994744094	-8.21148	4.4	Non-offset
-157.009	38.06884051932615	-7.72751	4.32	Non-offset
-152.841	42.006360642590685	-7.55678	4.32	Non-offset
-163.701	63.677619887266815	-7.26508	4.32	Non-offset
-154.717	38.06884051932615	-7.78812	4.32	Non-offset
-157.719	38.06884051932615	-7.84663	4.32	Non-offset
-149.014	42.006360642590685	-7.38498	4.32	Non-offset
-155.552	42.006360642590685	-7.73989	4.32	Non-offset
-156.609	63.677619887266815	-7.59975	4.32	Non-offset
-156.041	38.06884051932615	-7.82097	4.32	Non-offset
-130.586	29.47199299947997	-6.28153	4.3	Non-offset
-130.076	24.492650094918744	-6.34166	4.3	Non-offset
-146.149	27.643968252120317	-6.45663	4.3	Non-offset
-166.194	69.8828	-7.67387	4.3	Non-offset
-165.285	69.8828	-7.55301	4.3	Non-offset
-120.786	7.21076	-5.85421	4.3	Non-offset
-148.144	98.2936	-7.22327	4.3	Non-offset
-162.398	69.8828	-7.64887	4.3	Non-offset
-136.186	24.492650094918744	-6.5726	4.3	Non-offset
-121.612	7.21076	-5.92707	4.3	Non-offset
-149.946	29.47199299947997	-7.31137	4.3	Non-offset
-151.554	29.47199299947997	-7.32488	4.3	Non-offset
-149.128	24.492650094918744	-7.35161	4.3	Non-offset
-163.363	69.8828	-7.63051	4.3	Non-offset
-141.625	24.492650094918744	-7.13002	4.3	Non-offset
-143.813	29.47199299947997	-7.18496	4.3	Non-offset
-129.034	7.21076	-6.12428	4.3	Non-offset
-133.959	7.870719983521439	-6.32742	4.29	Non-offset
-169.592	65.80586950274966	-7.66341	4.29	Non-offset
-160.94	31.355337662881013	-7.08953	4.29	Non-offset
-175.534	65.80586950274966	-7.64428	4.29	Non-offset
-131.279	7.870719983521439	-5.9732	4.29	Non-offset
-175.975	65.80586950274966	-7.7251	4.29	Non-offset
-170.086	65.80586950274966	-7.63451	4.29	Non-offset
-135.644	7.870719983521439	-6.27481	4.29	Non-offset
-162.669	97.7062	-7.49118	4.2	Non-offset
-168.072	74.59569681763604	-8.24233	4.2	Non-offset
-176.885	60.50219182411404	-8.25655	4.2	Non-offset
-146.018	29.30782727924031	-7.13386	4.2	Non-offset
-165.52	31.28117080611072	-8.04924	4.2	Non-offset
-149.625	29.30782727924031	-7.29064	4.2	Non-offset
-172.941	73.95544848458638	-7.70507	4.2	Non-offset
-176.175	74.59569681763604	-8.33197	4.2	Non-offset
-153.133	36.8276	-7.41951	4.2	Non-offset
-161.448	31.28117080611072	-7.83739	4.2	Non-offset
-184.439	98.00378000420818	-8.69552	4.2	Non-offset
-171.696	31.28117080611072	-7.92267	4.2	Non-offset
-150.876	29.30782727924031	-7.28688	4.2	Non-offset
-177.883	77.21599477292654	-8.00642	4.2	Non-offset
-149.686	36.8276	-7.17581	4.2	Non-offset
-169.743	99.9791	-8.07802	4.2	Non-offset
-174.45	31.28117080611072	-8.04267	4.2	Non-offset
-176.505	80.19325414799371	-8.36834	4.2	Non-offset
-173.456	73.95544848458638	-7.73462	4.2	Non-offset
-171.842	97.7062	-7.74353	4.2	Non-offset
-174.267	74.59569681763604	-8.08619	4.2	Non-offset
-178.726	77.21599477292654	-8.00104	4.2	Non-offset
-177.705	77.21599477292654	-7.94782	4.2	Non-offset
-170.736	97.7062	-7.6131	4.2	Non-offset
-172.27	80.19325414799371	-8.40205	4.2	Non-offset
-152.312	36.8276	-7.40617	4.2	Non-offset
-178.208	74.59569681763604	-8.13957	4.2	Non-offset
-152.28	29.30782727924031	-7.29979	4.2	Non-offset
-179.11	98.00378000420818	-8.56048	4.2	Non-offset
-176.994	99.9791	-8.14252	4.2	Non-offset
-170.065	80.19325414799371	-8.23451	4.2	Non-offset
-177.251	65.13456806930068	-8.26175	4.2	Non-offset
-181.367	98.00378000420818	-8.52839	4.2	Non-offset
-182.367	95.31018685467336	-8.17828	4.2	Non-offset
-181.634	98.00378000420818	-8.66584	4.2	Non-offset
-164.376	60.50219182411404	-7.86888	4.2	Non-offset
-168.29	73.95544848458638	-7.7389	4.2	Non-offset
-177.88	95.31018685467336	-8.043	4.2	Non-offset
-174.221	65.13456806930068	-7.93925	4.2	Non-offset
-175.945	80.19325414799371	-8.15924	4.2	Non-offset
-142.702	41.32474684891521	-6.86711	4.2	Non-offset
-154.426	36.8276	-7.32031	4.2	Non-offset
-181.538	65.13456806930068	-8.41711	4.2	Non-offset
-169.152	97.7062	-7.64725	4.2	Non-offset
-171.888	60.50219182411404	-7.78465	4.2	Non-offset
-144.252	41.32474684891521	-7.03275	4.2	Non-offset
-174.367	99.9791	-8.16145	4.2	Non-offset
-163.183	41.32474684891521	-7.01734	4.2	Non-offset
-179.693	99.9791	-8.39901	4.2	Non-offset
-176.055	77.21599477292654	-7.94982	4.2	Non-offset
-161.844	28.4026	-7.40696	4.16	Non-offset
-173.953	78.11534651266925	-8.50557	4.16	Non-offset
-158.823	28.4026	-7.13265	4.16	Non-offset
-176.343	78.11534651266925	-8.26235	4.16	Non-offset
-158.226	28.4026	-7.33472	4.16	Non-offset
-158.871	28.4026	-7.26158	4.16	Non-offset
-175.853	78.11534651266925	-8.17734	4.16	Non-offset
-177.993	49.00832612560853	-8.64611	4.1	Non-offset
-156.393	19.457066361254725	-6.67038	4.1	Non-offset
-178.701	97.40631442992283	-8.46111	4.1	Non-offset
-185.508	77.38852704516582	-8.78197	4.1	Non-offset
-177.856	92.67469720514688	-8.29558	4.1	Non-offset
-179.568	86.62717401766669	-8.00391	4.1	Non-offset
-177.209	49.00832612560853	-8.51493	4.1	Non-offset
-180.95	45.83350988509265	-8.50071	4.1	Non-offset
-146.101	19.457066361254725	-6.87298	4.1	Non-offset
-172.578	68.4529	-7.711	4.1	Non-offset
-179.128	97.40631442992283	-8.49713	4.1	Non-offset
-173.484	97.40631442992283	-8.37072	4.1	Non-offset
-156.43	19.457066361254725	-7.00502	4.1	Non-offset
-165.546	26.69138703812166	-7.28729	4.1	Non-offset
-178.724	45.83350988509265	-8.2575	4.1	Non-offset
-179.511	49.00832612560853	-8.38626	4.1	Non-offset
-179.706	57.70091486572581	-7.89493	4.1	Non-offset
-181.686	83.0648	-8.46493	4.1	Non-offset
-170.677	86.62717401766669	-7.87968	4.1	Non-offset
-169.426	68.4529	-7.74499	4.1	Non-offset
-161.626	29.290773330095178	-8.00781	4.1	Non-offset
-177.453	45.83350988509265	-8.34142	4.1	Non-offset
-167.82	49.00832612560853	-8.34342	4.1	Non-offset
-182.182	77.38852704516582	-8.73195	4.1	Non-offset
-172.595	86.62717401766669	-7.81633	4.1	Non-offset
-167.847	68.4529	-7.57854	4.1	Non-offset
-167.317	68.4529	-7.80561	4.1	Non-offset
-177.87	97.40631442992283	-8.48809	4.1	Non-offset
-167.762	40.44767767716246	-8.16174	4.1	Non-offset
-150.079	19.457066361254725	-6.52404	4.1	Non-offset
-167.84	40.44767767716246	-8.13708	4.1	Non-offset
-166.26	40.44767767716246	-8.11705	4.1	Non-offset
-178.089	92.67469720514688	-8.25025	4.1	Non-offset
-157.507	26.69138703812166	-7.28577	4.1	Non-offset
-178.896	83.0648	-8.52888	4.1	Non-offset
-163.269	29.290773330095178	-7.8309	4.1	Non-offset
-181.072	92.67469720514688	-8.44318	4.1	Non-offset
-178.162	83.0648	-8.53542	4.1	Non-offset
-171.705	40.44767767716246	-8.11339	4.1	Non-offset
-177.881	57.70091486572581	-7.92197	4.1	Non-offset
-175.724	57.70091486572581	-8.02998	4.1	Non-offset
-176.811	57.70091486572581	-7.81576	4.1	Non-offset
-153.894	26.69138703812166	-7.38482	4.1	Non-offset
-182.693	92.67469720514688	-8.33441	4.1	Non-offset
-151.934	26.69138703812166	-7.05642	4.1	Non-offset
-154.082	29.290773330095178	-7.53601	4.1	Non-offset
-169.143	83.0648	-8.42454	4.1	Non-offset
-160.709	29.290773330095178	-7.72434	4.1	Non-offset
-149.407	17.8348	-6.68449	4	Non-offset
-147.69	13.437419843516889	-5.97755	4	Non-offset
-145.303	25.15398773008238	-7.34643	4	Non-offset
-150.391	17.8348	-6.94482	4	Non-offset
-164.927	38.18985809028908	-7.76926	4	Non-offset
-153.29	17.8348	-6.68724	4	Non-offset
-180.579	78.46692356599358	-8.68182	4	Non-offset
-160.127	23.5474	-7.22996	4	Non-offset
-152.037	28.735538207915592	-7.2949	4	Non-offset
-157.779	28.52762144442213	-7.4782	4	Non-offset
-171.242	40.37388083704552	-8.23478	4	Non-offset
-181.677	87.79273874374157	-8.39776	4	Non-offset
-177.757	81.82796815013361	-8.49921	4	Non-offset
-178.892	78.46692356599358	-8.52546	4	Non-offset
-158.852	23.5474	-7.08959	4	Non-offset
-161.148	38.18985809028908	-7.78983	4	Non-offset
-169.937	40.37388083704552	-8.10786	4	Non-offset
-180.531	97.40047201814608	-8.37832	4	Non-offset
-169.276	56.37024197524437	-8.2088	4	Non-offset
-172.454	60.35905560809501	-8.27228	4	Non-offset
-161.01	28.52762144442213	-7.6371	4	Non-offset
-177.286	97.40047201814608	-8.25538	4	Non-offset
-138.267	13.437419843516889	-6.27792	4	Non-offset
-177.632	97.40047201814608	-8.11881	4	Non-offset
-147.085	25.15398773008238	-7.31791	4	Non-offset
-167.366	40.37388083704552	-7.77651	4	Non-offset
-148.692	39.2536	-7.0042	4	Non-offset
-177.171	87.79273874374157	-8.42266	4	Non-offset
-149.925	28.735538207915592	-7.53683	4	Non-offset
-183.186	81.82796815013361	-8.49745	4	Non-offset
-170.074	56.37024197524437	-8.13313	4	Non-offset
-175.655	97.40047201814608	-7.9243	4	Non-offset
-164.217	39.2536	-6.95797	4	Non-offset
-173.209	60.35905560809501	-8.2549	4	Non-offset
-178.966	84.70520968995294	-8.21196	4	Non-offset
-179.392	60.35905560809501	-8.22134	4	Non-offset
-161.405	38.18985809028908	-7.60079	4	Non-offset
-170.59	84.70520968995294	-8.01977	4	Non-offset
-170.005	40.37388083704552	-8.13545	4	Non-offset
-145.812	23.5474	-6.93247	4	Non-offset
-146.374	25.15398773008238	-7.15835	4	Non-offset
-161.991	38.18985809028908	-7.86365	4	Non-offset
-162.371	28.735538207915592	-7.55981	4	Non-offset
-149.774	17.8348	-6.90939	4	Non-offset
-154.755	25.15398773008238	-7.30932	4	Non-offset
-181.983	87.79273874374157	-8.37494	4	Non-offset
-154.916	23.5474	-7.1278	4	Non-offset
-159.643	28.52762144442213	-7.63129	4	Non-offset
-178.378	81.82796815013361	-8.54708	4	Non-offset
-173.924	60.35905560809501	-8.16707	4	Non-offset
-162.23	28.52762144442213	-7.62232	4	Non-offset
-131.64	13.437419843516889	-5.99474	4	Non-offset
-161.774	56.37024197524437	-7.82693	4	Non-offset
-168.935	56.37024197524437	-8.12066	4	Non-offset
-180.443	98.9937	-8.7726	3.94	Non-offset
-173.97	83.4853	-8.26078	3.94	Non-offset
-186.193	98.9937	-8.6987	3.94	Non-offset
-181.874	98.9937	-8.70519	3.94	Non-offset
-172.379	83.4853	-7.98165	3.94	Non-offset
-179.049	98.9937	-8.54393	3.94	Non-offset
-174.035	83.4853	-8.12089	3.94	Non-offset
-177.961	96.43566845928292	-8.2671	3.9	Non-offset
-181.1	66.06509924418054	-8.48574	3.9	Non-offset
-177.422	47.368581431996006	-8.57385	3.9	Non-offset
-169.882	36.838657523321714	-7.67839	3.9	Non-offset
-177.633	81.81897021819282	-8.72709	3.9	Non-offset
-170.468	42.74179418689881	-8.00791	3.9	Non-offset
-177.845	62.39642486374855	-8.06034	3.9	Non-offset
-174.023	47.368581431996006	-8.16797	3.9	Non-offset
-167.009	36.838657523321714	-7.60327	3.9	Non-offset
-178.32	33.97708879533629	-8.01737	3.9	Non-offset
-180.182	96.43566845928292	-8.11636	3.9	Non-offset
-170.597	36.838657523321714	-7.61201	3.9	Non-offset
-178.734	33.97708879533629	-7.96258	3.9	Non-offset
-180.185	81.81897021819282	-8.72054	3.9	Non-offset
-178.574	96.43566845928292	-7.99418	3.9	Non-offset
-174.593	39.021601295330555	-8.20869	3.9	Non-offset
-165.393	29.00928614484163	-7.60433	3.9	Non-offset
-167.379	33.97708879533629	-7.89409	3.9	Non-offset
-175.56	62.39642486374855	-7.92717	3.9	Non-offset
-175.364	33.97708879533629	-8.01427	3.9	Non-offset
-176.578	42.74179418689881	-8.17172	3.9	Non-offset
-159.137	29.00928614484163	-7.69775	3.9	Non-offset
-169.234	36.838657523321714	-7.71829	3.9	Non-offset
-180.803	42.74179418689881	-8.28061	3.9	Non-offset
-164.115	39.021601295330555	-8.09218	3.9	Non-offset
-177.184	66.06509924418054	-8.39994	3.9	Non-offset
-177.872	62.39642486374855	-7.9478	3.9	Non-offset
-177.582	42.74179418689881	-8.2202	3.9	Non-offset
-180.794	81.81897021819282	-8.74351	3.9	Non-offset
-164.021	29.00928614484163	-7.74286	3.9	Non-offset
-185.902	39.021601295330555	-8.25672	3.9	Non-offset
-172.832	47.368581431996006	-8.0331	3.9	Non-offset
-176.302	39.021601295330555	-8.27787	3.9	Non-offset
-175.24	47.368581431996006	-8.0705	3.9	Non-offset
-184.399	81.81897021819282	-8.75424	3.9	Non-offset
-161.279	29.00928614484163	-7.60497	3.9	Non-offset
-175.722	96.43566845928292	-8.16195	3.9	Non-offset
-176.539	62.39642486374855	-7.96608	3.9	Non-offset
-172.422	40.04209527208558	-8.32818	3.82	Non-offset
-174.124	40.04209527208558	-8.20949	3.82	Non-offset
-172.074	40.04209527208558	-8.41321	3.82	Non-offset
-172.262	40.04209527208558	-8.30109	3.82	Non-offset
-171.934	68.59299605807554	-8.23855	3.81	Non-offset
-175.696	68.59299605807554	-8.59434	3.81	Non-offset
-157.832	19.758632549363924	-7.01357	3.81	Non-offset
-174.383	68.59299605807554	-8.45925	3.81	Non-offset
-151.462	19.758632549363924	-6.96436	3.81	Non-offset
-155.283	19.758632549363924	-7.042	3.81	Non-offset
-146.331	19.758632549363924	-7.02248	3.81	Non-offset
-179.76	52.92248070976986	-8.12787	3.8	Non-offset
-182.683	42.06075254071911	-8.35725	3.8	Non-offset
-184.493	36.72039646054908	-8.42065	3.8	Non-offset
-175.853	59.989604653330815	-8.25554	3.8	Non-offset
-170.975	64.53316954947807	-8.47444	3.8	Non-offset
-175.953	84.15236569533806	-8.39853	3.8	Non-offset
-179.787	42.06075254071911	-8.13617	3.8	Non-offset
-146.454	15.297169727430274	-6.91295	3.8	Non-offset
-171.868	44.98029079756398	-8.15213	3.8	Non-offset
-177.433	50.940799394535155	-8.3439	3.8	Non-offset
-154.567	33.87980798181506	-7.39825	3.8	Non-offset
-176.769	46.6416	-7.97058	3.8	Non-offset
-181.949	59.58776483476089	-8.47326	3.8	Non-offset
-177.868	50.940799394535155	-8.53341	3.8	Non-offset
-186.898	61.31623610294874	-8.51851	3.8	Non-offset
-163.437	46.6416	-7.81189	3.8	Non-offset
-180.611	50.460003955590985	-8.57844	3.8	Non-offset
-173.212	34.42041547174553	-8.07232	3.8	Non-offset
-170.775	64.53316954947807	-8.28919	3.8	Non-offset
-166.651	34.42041547174553	-8.00585	3.8	Non-offset
-179.859	61.31623610294874	-8.47395	3.8	Non-offset
-175.59	36.72039646054908	-8.39503	3.8	Non-offset
-147.697	20.794858497090576	-7.00516	3.8	Non-offset
-167.192	46.6416	-7.95474	3.8	Non-offset
-184.673	88.00936841371686	-8.64897	3.8	Non-offset
-158.165	21.38677754595023	-7.03641	3.8	Non-offset
-186.438	50.940799394535155	-8.64398	3.8	Non-offset
-172.938	44.98029079756398	-8.15304	3.8	Non-offset
-174.98	59.989604653330815	-8.27017	3.8	Non-offset
-175.296	95.88217907475655	-8.11124	3.8	Non-offset
-152.81	33.87980798181506	-7.52074	3.8	Non-offset
-178.049	23.59194646014414	-8.12055	3.8	Non-offset
-148.199	20.794858497090576	-7.09997	3.8	Non-offset
-175.99	95.88217907475655	-8.04066	3.8	Non-offset
-157.137	23.59194646014414	-7.29822	3.8	Non-offset
-177.547	50.460003955590985	-9.194	3.8	Non-offset
-178.8	42.06075254071911	-8.38194	3.8	Non-offset
-178.252	65.05722756552181	-8.61044	3.8	Non-offset
-178.344	84.15236569533806	-8.55057	3.8	Non-offset
-175.788	65.05722756552181	-8.62387	3.8	Non-offset
-179.001	84.15236569533806	-8.51546	3.8	Non-offset
-178.735	52.92248070976986	-8.12485	3.8	Non-offset
-168.083	34.42041547174553	-8.07222	3.8	Non-offset
-153.99	23.59194646014414	-7.17728	3.8	Non-offset
-146.456	20.794858497090576	-7.10079	3.8	Non-offset
-149.159	21.38677754595023	-6.93256	3.8	Non-offset
-174.677	64.53316954947807	-8.74746	3.8	Non-offset
-177.331	95.88217907475655	-8.24649	3.8	Non-offset
-174.811	36.72039646054908	-8.3741	3.8	Non-offset
-181.14	59.989604653330815	-8.23269	3.8	Non-offset
-156.326	33.87980798181506	-7.61008	3.8	Non-offset
-175.278	65.05722756552181	-8.47658	3.8	Non-offset
-152.957	33.87980798181506	-7.60754	3.8	Non-offset
-186.245	59.989604653330815	-8.49811	3.8	Non-offset
-180.325	95.88217907475655	-8.25663	3.8	Non-offset
-182.294	64.53316954947807	-8.91686	3.8	Non-offset
-181.705	61.31623610294874	-8.60967	3.8	Non-offset
-152.684	18.075543159088042	-7.06367	3.8	Non-offset
-151.873	20.794858497090576	-7.29003	3.8	Non-offset
-176.928	36.72039646054908	-8.33545	3.8	Non-offset
-183.337	88.68282016158604	-8.92928	3.8	Non-offset
-165.182	23.59194646014414	-7.13186	3.8	Non-offset
-184.63	61.31623610294874	-8.5841	3.8	Non-offset
-167.423	34.42041547174553	-8.06412	3.8	Non-offset
-174.529	39.70411084470295	-7.8512	3.8	Non-offset
-174.942	59.58776483476089	-8.46707	3.8	Non-offset
-156.45	21.38677754595023	-7.16298	3.8	Non-offset
-171.225	44.98029079756398	-8.21475	3.8	Non-offset
-153.699	15.297169727430274	-7.00627	3.8	Non-offset
-177.756	44.98029079756398	-8.36895	3.8	Non-offset
-186.684	99.61693814201243	-9.05629	3.8	Non-offset
-150.65	21.38677754595023	-6.96392	3.8	Non-offset
-178.058	87.19543052446161	-8.29255	3.8	Non-offset
-170.43	40.31405254328692	-8.22095	3.8	Non-offset
-176.574	40.31405254328692	-8.26803	3.8	Non-offset
-172.007	46.6416	-7.76049	3.8	Non-offset
-167.061	39.70411084470295	-7.77473	3.8	Non-offset
-153.982	15.297169727430274	-6.81315	3.8	Non-offset
-184.401	50.940799394535155	-8.29612	3.8	Non-offset
-180.751	99.61693814201243	-8.85808	3.8	Non-offset
-146.846	15.297169727430274	-6.88295	3.8	Non-offset
-185.304	99.61693814201243	-8.95532	3.8	Non-offset
-176.586	40.31405254328692	-8.25258	3.8	Non-offset
-181.698	99.61693814201243	-8.74939	3.8	Non-offset
-175.638	40.31405254328692	-8.44658	3.8	Non-offset
-170.801	39.70411084470295	-7.78953	3.8	Non-offset
-151.885	18.075543159088042	-6.99369	3.8	Non-offset
-182.896	87.19543052446161	-8.22874	3.8	Non-offset
-184.117	52.92248070976986	-8.11329	3.8	Non-offset
-179.618	59.58776483476089	-8.39885	3.8	Non-offset
-186.882	52.92248070976986	-8.17135	3.8	Non-offset
-161.939	18.075543159088042	-7.58743	3.8	Non-offset
-179.179	65.05722756552181	-8.3517	3.8	Non-offset
-171.393	40.13174713359877	-7.88303	3.79	Non-offset
-174.466	40.13174713359877	-8.06256	3.79	Non-offset
-171.292	40.13174713359877	-7.97223	3.79	Non-offset
-170.893	40.13174713359877	-7.90141	3.79	Non-offset
-181.494	43.03355148643655	-8.66528	3.77	Non-offset
-172.849	43.03355148643655	-8.44518	3.77	Non-offset
-178.841	43.03355148643655	-8.52799	3.77	Non-offset
-179.923	43.03355148643655	-8.40632	3.77	Non-offset
-168.841	38.06978887231601	-7.56495	3.75	Non-offset
-174.965	87.69725173144701	-8.22729	3.75	Non-offset
-167.157	38.06978887231601	-7.78661	3.75	Non-offset
-175.871	87.69725173144701	-8.37135	3.75	Non-offset
-175.335	38.06978887231601	-7.6202	3.75	Non-offset
-168.08	38.06978887231601	-7.68024	3.75	Non-offset
-176.29	87.69725173144701	-8.19316	3.75	Non-offset
-178.987	41.29530723762691	-7.80853	3.73	Non-offset
-176.397	74.30380354142406	-8.15802	3.73	Non-offset
-181.542	42.46096628872541	-8.467	3.73	Non-offset
-172.009	74.30380354142406	-8.28132	3.73	Non-offset
-172.882	41.29530723762691	-7.4109	3.73	Non-offset
-181.149	42.46096628872541	-8.5435	3.73	Non-offset
-178.873	42.46096628872541	-8.50252	3.73	Non-offset
-178.624	42.46096628872541	-8.40922	3.73	Non-offset
-182.452	74.30380354142406	-8.22874	3.73	Non-offset
-170.937	41.29530723762691	-7.66217	3.73	Non-offset
-175.534	67.17698608679922	-8.49786	3.7	Non-offset
-179.627	43.48391084911702	-8.48001	3.7	Non-offset
-183.159	97.69588210632784	-9.0912	3.7	Non-offset
-181.386	43.48391084911702	-9.33693	3.7	Non-offset
-185.437	42.18069218255215	-7.90829	3.7	Non-offset
-177.966	67.17698608679922	-8.53702	3.7	Non-offset
-183.799	97.69588210632784	-8.90881	3.7	Non-offset
-185.069	63.5341	-9.43803	3.7	Non-offset
-180.792	74.65624750475773	-8.83743	3.7	Non-offset
-179.704	63.5341	-8.19424	3.7	Non-offset
-178.227	39.07285341668315	-8.45678	3.7	Non-offset
-182.484	64.54391450872357	-8.78584	3.7	Non-offset
-180.736	92.96293203327383	-8.80225	3.7	Non-offset
-170.99	48.693885597095495	-8.15723	3.7	Non-offset
-176.859	43.84493131337226	-7.97641	3.7	Non-offset
-178.048	61.503703746118795	-8.78198	3.7	Non-offset
-186.987	62.66781736750215	-8.83591	3.7	Non-offset
-176.65	39.07285341668315	-8.58463	3.7	Non-offset
-179.797	64.54391450872357	-8.95141	3.7	Non-offset
-155.039	20.890584113519193	-7.30751	3.7	Non-offset
-180.811	42.18069218255215	-8.06564	3.7	Non-offset
-179.734	42.18069218255215	-7.92326	3.7	Non-offset
-182.015	62.66781736750215	-8.90034	3.7	Non-offset
-173.126	35.009421985588155	-8.2993	3.7	Non-offset
-155.368	20.890584113519193	-7.32945	3.7	Non-offset
-155.298	16.128260324014022	-7.13963	3.7	Non-offset
-179.68	74.65624750475773	-8.62154	3.7	Non-offset
-176.461	80.7929	-9.00603	3.7	Non-offset
-148.896	16.128260324014022	-6.93589	3.7	Non-offset
-180.304	67.17698608679922	-8.69672	3.7	Non-offset
-178.221	48.693885597095495	-8.31407	3.7	Non-offset
-177.244	35.009421985588155	-8.32863	3.7	Non-offset
-183.979	42.18069218255215	-8.02728	3.7	Non-offset
-172.135	62.66781736750215	-8.18099	3.7	Non-offset
-188.346	43.84493131337226	-8.52452	3.7	Non-offset
-177.793	61.503703746118795	-8.91488	3.7	Non-offset
-179.265	61.503703746118795	-8.95223	3.7	Non-offset
-177.039	39.07285341668315	-8.40332	3.7	Non-offset
-176.112	43.84493131337226	-8.054	3.7	Non-offset
-183.071	64.54391450872357	-8.90201	3.7	Non-offset
-150.349	20.890584113519193	-7.08397	3.7	Non-offset
-179.434	48.693885597095495	-8.62591	3.7	Non-offset
-182.532	43.48391084911702	-8.39751	3.7	Non-offset
-149.453	16.128260324014022	-7.02887	3.7	Non-offset
-149.745	16.128260324014022	-6.92172	3.7	Non-offset
-156.11	20.890584113519193	-7.39988	3.7	Non-offset
-180.76	43.48391084911702	-8.36711	3.7	Non-offset
-180.848	62.66781736750215	-8.82483	3.7	Non-offset
-177.906	64.54391450872357	-9.02689	3.7	Non-offset
-169.769	35.009421985588155	-8.13836	3.7	Non-offset
-177.145	48.693885597095495	-8.16317	3.7	Non-offset
-177.252	39.07285341668315	-8.40271	3.7	Non-offset
-179.038	67.17698608679922	-8.60972	3.7	Non-offset
-190.119	74.42097002357549	-8.76091	3.7	Non-offset
-171.541	35.009421985588155	-8.06827	3.7	Non-offset
-175.238	43.84493131337226	-8.03681	3.7	Non-offset
-178.209	40.58495903355773	-8.24966	3.67	Non-offset
-177.697	40.58495903355773	-8.2651	3.67	Non-offset
-179.663	40.58495903355773	-8.27536	3.67	Non-offset
-177.883	40.58495903355773	-8.30845	3.67	Non-offset
-170.749	39.79917629694845	-7.97099	3.66	Non-offset
-172.725	39.79917629694845	-8.06291	3.66	Non-offset
-170.157	39.79917629694845	-7.90114	3.66	Non-offset
-170.673	39.79917629694845	-7.88284	3.66	Non-offset
-166.179	55.58128859847842	-8.59158	3.65	Non-offset
	21.373107487207662		3.65	Non-offset
	21.373107487207662		3.65	Non-offset
-171.05	55.58128859847842	-8.51401	3.65	Non-offset
	21.373107487207662		3.65	Non-offset
	21.373107487207662		3.65	Non-offset
-183.717	69.43033099433836	-8.6937	3.64	Non-offset
-146.805	9.591231660805684	-6.71601	3.64	Non-offset
-175.762	31.810474152765536	-8.34319	3.64	Non-offset
-178.026	31.810474152765536	-8.4206	3.64	Non-offset
-179.769	32.74841570093503	-7.92441	3.64	Non-offset
-187.314	69.43033099433836	-8.61092	3.64	Non-offset
-151.619	10.437684143481297	-6.99904	3.64	Non-offset
-157.572	9.591231660805684	-6.92986	3.64	Non-offset
-154.715	10.437684143481297	-7.02409	3.64	Non-offset
-154.478	10.437684143481297	-6.90342	3.64	Non-offset
-184.703	64.95033901703856	-9.03539	3.64	Non-offset
-148.99	9.591231660805684	-6.75779	3.64	Non-offset
-172.875	41.84226926449126	-8.01166	3.64	Non-offset
-177.381	31.810474152765536	-8.3533	3.64	Non-offset
-185.456	29.500465304072897	-9.47287	3.64	Non-offset
-172.413	34.926	-7.87948	3.62	Non-offset
-185.56	40.49360873653042	-8.30867	3.62	Non-offset
-180.038	61.41431810917661	-8.61561	3.62	Non-offset
-181.952	61.41431810917661	-8.70066	3.62	Non-offset
-140.724	13.715989699830189	-6.80993	3.62	Non-offset
-186.007	40.49360873653042	-8.22641	3.62	Non-offset
-185.603	40.49360873653042	-8.21107	3.62	Non-offset
-185.41	61.41431810917661	-8.6442	3.62	Non-offset
-180.402	40.49360873653042	-8.24493	3.62	Non-offset
-187.248	61.41431810917661	-8.67282	3.62	Non-offset
-151.462	13.715989699830189	-6.7743	3.62	Non-offset
-189.003	63.127096228547714	-8.49035	3.62	Non-offset
-184.026	34.926	-8.22317	3.62	Non-offset
-143.643	13.715989699830189	-6.8158	3.62	Non-offset
-175.977	40.35910479689988	-7.33959	3.62	Non-offset
-173.165	29.439885817496528	-8.31729	3.6	Non-offset
-175.354	58.233870069400936	-8.39782	3.6	Non-offset
-176.619	32.06565856093177	-7.95032	3.6	Non-offset
-182.63	64.10423747720631	-8.25821	3.6	Non-offset
-179.39	28.096456692606672	-8.61233	3.6	Non-offset
-175.503	28.096456692606672	-8.35881	3.6	Non-offset
-172.726	29.439885817496528	-8.32527	3.6	Non-offset
-178.241	87.93728421396617	-9.13217	3.6	Non-offset
-162.416	19.714461836178383	-7.72153	3.6	Non-offset
-176.928	58.542442104819905	-8.62932	3.6	Non-offset
-174.104	86.2488	-8.39391	3.6	Non-offset
-175.723	27.832477044424873	-8.51353	3.6	Non-offset
-178.052	86.2488	-8.36587	3.6	Non-offset
-153.269	22.059735534426203	-7.07065	3.6	Non-offset
-165.974	24.667657547905588	-8.03863	3.6	Non-offset
-182.673	96.09772701275426	-8.95342	3.6	Non-offset
-176.181	47.96081507101944	-8.3523	3.6	Non-offset
-172.463	59.753532946151914	-8.42795	3.6	Non-offset
-183.702	96.978	-8.79694	3.6	Non-offset
-178.734	97.99976456738355	-8.54402	3.6	Non-offset
-179.124	97.64859867993474	-8.89969	3.6	Non-offset
-179.872	29.02748108303739	-8.79195	3.6	Non-offset
-171.507	58.233870069400936	-8.43005	3.6	Non-offset
-154.152	22.059735534426203	-7.33765	3.6	Non-offset
-164.61	42.59444030544849	-8.23706	3.6	Non-offset
-172.101	34.050081003027195	-7.69055	3.6	Non-offset
-151.008	19.714461836178383	-7.31592	3.6	Non-offset
-178.065	34.0817	-8.53156	3.6	Non-offset
-182.853	78.90546873307052	-8.94208	3.6	Non-offset
-180.571	75.22094620092358	-8.58448	3.6	Non-offset
-177.259	45.03468489926256	-8.27678	3.6	Non-offset
-177.381	59.753532946151914	-8.55727	3.6	Non-offset
-173.74	58.542442104819905	-8.04545	3.6	Non-offset
-177.235	64.44503929748954	-8.6941	3.6	Non-offset
-178.552	66.41918831704022	-8.58924	3.6	Non-offset
-152.026	8.936123298547788	-6.76018	3.6	Non-offset
-161.424	24.667657547905588	-7.77014	3.6	Non-offset
-173.681	34.050081003027195	-7.69336	3.6	Non-offset
-177.538	32.06565856093177	-8.18633	3.6	Non-offset
-176.112	47.96081507101944	-8.42445	3.6	Non-offset
-176.775	78.90546873307052	-9.15076	3.6	Non-offset
-171.123	29.439885817496528	-8.21712	3.6	Non-offset
-180.463	66.41918831704022	-8.46998	3.6	Non-offset
-174.904	27.832477044424873	-8.29418	3.6	Non-offset
-144.634	8.936123298547788	-6.80366	3.6	Non-offset
-151.953	22.059735534426203	-7.24519	3.6	Non-offset
-173.56	34.050081003027195	-7.66733	3.6	Non-offset
-179.846	64.44503929748954	-8.65495	3.6	Non-offset
-174.216	66.41918831704022	-8.34019	3.6	Non-offset
-181.048	64.10423747720631	-8.29065	3.6	Non-offset
-176.547	34.26153521653459	-7.82319	3.6	Non-offset
-176.106	86.2488	-8.30571	3.6	Non-offset
-178.678	29.439885817496528	-8.14467	3.6	Non-offset
-179.174	75.22094620092358	-8.61027	3.6	Non-offset
-176.043	45.03468489926256	-7.99573	3.6	Non-offset
-177.611	95.52811657970705	-8.29632	3.6	Non-offset
-184.096	29.02748108303739	-8.596	3.6	Non-offset
-180.868	65.46076038351912	-8.23868	3.6	Non-offset
-175.835	58.233870069400936	-8.30165	3.6	Non-offset
-182.906	39.37837414226606	-8.1939	3.6	Non-offset
-183.1	64.10423747720631	-8.1808	3.6	Non-offset
-171.314	59.753532946151914	-8.34145	3.6	Non-offset
-175.213	58.542442104819905	-8.511	3.6	Non-offset
-182.159	96.09772701275426	-8.80454	3.6	Non-offset
-175.602	97.99976456738355	-8.57233	3.6	Non-offset
-171.968	27.832477044424873	-8.48436	3.6	Non-offset
-173.565	34.050081003027195	-7.71321	3.6	Non-offset
-188.136	97.64859867993474	-9.06716	3.6	Non-offset
-160.614	24.667657547905588	-7.86828	3.6	Non-offset
-146.636	19.714461836178383	-7.18459	3.6	Non-offset
-170.134	24.667657547905588	-8.0501	3.6	Non-offset
-172.257	32.06565856093177	-7.87429	3.6	Non-offset
-172.805	42.59444030544849	-8.36573	3.6	Non-offset
-180.949	39.37837414226606	-7.76667	3.6	Non-offset
-177.918	34.0817	-8.41513	3.6	Non-offset
-179.061	34.0817	-8.35965	3.6	Non-offset
-172.757	34.0817	-8.32301	3.6	Non-offset
-181.661	96.978	-9.00596	3.6	Non-offset
-174.586	27.832477044424873	-8.44119	3.6	Non-offset
-181.027	64.44503929748954	-8.76685	3.6	Non-offset
-181.107	58.233870069400936	-8.4554	3.6	Non-offset
-177.476	45.03468489926256	-7.91878	3.6	Non-offset
-181.968	78.90546873307052	-8.64993	3.6	Non-offset
-178.902	29.02748108303739	-8.56722	3.6	Non-offset
-186.432	64.10423747720631	-8.26701	3.6	Non-offset
-177.286	32.06565856093177	-8.04655	3.6	Non-offset
-178.178	58.542442104819905	-8.62116	3.6	Non-offset
-171.496	42.59444030544849	-8.39004	3.6	Non-offset
-142.614	8.936123298547788	-6.42709	3.6	Non-offset
-177.502	28.096456692606672	-8.56766	3.6	Non-offset
-176.106	59.753532946151914	-8.42692	3.6	Non-offset
-179.069	66.41918831704022	-8.32041	3.6	Non-offset
-180.519	70.53792150611845	-8.30249	3.6	Non-offset
-156.208	19.714461836178383	-7.41814	3.6	Non-offset
-176.495	42.59444030544849	-8.31108	3.6	Non-offset
-180.29	64.44503929748954	-8.57651	3.6	Non-offset
-177.445	39.37837414226606	-7.80598	3.6	Non-offset
-154.285	22.059735534426203	-7.42188	3.6	Non-offset
-175.666	39.37837414226606	-7.90635	3.6	Non-offset
-180.083	28.096456692606672	-8.6977	3.6	Non-offset
-171.638	87.93728421396617	-8.93506	3.6	Non-offset
-181.197	41.72502777148449	-8.60887	3.59	Non-offset
-172.137	41.72502777148449	-7.84043	3.59	Non-offset
-182.806	54.36432607138099	-8.67668	3.59	Non-offset
-171.946	54.36432607138099	-8.0066	3.59	Non-offset
-186.617	61.09879611016025	-8.63911	3.59	Non-offset
-176.213	35.0514	-7.83658	3.59	Non-offset
-175.25	39.9642	-8.24199	3.59	Non-offset
-162.372	14.13877996516919	-7.05145	3.59	Non-offset
-187.56	61.09879611016025	-8.7211	3.59	Non-offset
-173.114	35.0514	-7.98563	3.59	Non-offset
-184.155	61.09879611016025	-8.72614	3.59	Non-offset
-179.997	41.72502777148449	-8.49443	3.59	Non-offset
-178.368	54.36432607138099	-8.81222	3.59	Non-offset
-187.601	61.09879611016025	-8.74675	3.59	Non-offset
-179.448	35.0514	-7.93624	3.59	Non-offset
-181.343	39.9642	-8.21216	3.59	Non-offset
-178.281	35.0514	-7.98033	3.59	Non-offset
-182.633	54.36432607138099	-8.92302	3.59	Non-offset
-160.416	14.13877996516919	-7.18414	3.59	Non-offset
-177.952	40.8937	-8.39274	3.58	Non-offset
-167.265	16.077052085930955	-7.05351	3.58	Non-offset
-156.157	16.077052085930955	-6.95125	3.58	Non-offset
-177.432	40.8937	-8.49208	3.58	Non-offset
-179.66	57.26444056773491	-8.32575	3.58	Non-offset
-179.72	40.8937	-8.39745	3.58	Non-offset
-180.463	40.8937	-8.50934	3.58	Non-offset
-181.315	57.26444056773491	-8.29899	3.58	Non-offset
-159.783	16.077052085930955	-7.14673	3.58	Non-offset
-184.097	95.37043590543828	-8.73679	3.56	Non-offset
-186.37	95.37043590543828	-8.64819	3.56	Non-offset
-179.853	43.05897279736644	-8.69161	3.55	Non-offset
-183.876	43.05897279736644	-8.47008	3.55	Non-offset
-184.11	43.05897279736644	-8.67376	3.55	Non-offset
-186.681	43.05897279736644	-8.67068	3.55	Non-offset
-166.653	8.288373485042952	-7.05128	3.54	Non-offset
-181.823	69.57036049923192	-8.3856	3.54	Non-offset
-177.543	29.033465953358405	-8.29716	3.54	Non-offset
-175.13	29.033465953358405	-8.32764	3.54	Non-offset
-183.104	69.57036049923192	-8.61943	3.54	Non-offset
-187.355	69.57036049923192	-8.60644	3.54	Non-offset
-179.22	29.033465953358405	-8.28124	3.54	Non-offset
-160.466	8.288373485042952	-7.03623	3.54	Non-offset
-152.329	8.288373485042952	-6.94886	3.54	Non-offset
-176.011	29.033465953358405	-8.33457	3.54	Non-offset
-178.354	85.12275200648254	-8.53067	3.53	Non-offset
-185.215	36.68851326878623	-8.51027	3.53	Non-offset
-195.181	96.97247499945925	-8.8583	3.53	Non-offset
-183.36	39.72030125009512	-8.43087	3.53	Non-offset
-179.75	96.97247499945925	-8.75077	3.53	Non-offset
-182.665	85.12275200648254	-8.45352	3.53	Non-offset
-176.644	39.72030125009512	-8.29376	3.53	Non-offset
-184.361	36.68851326878623	-8.57001	3.53	Non-offset
-188.566	36.68851326878623	-8.61476	3.53	Non-offset
-177.731	39.72030125009512	-8.29844	3.53	Non-offset
-181.572	36.68851326878623	-8.38553	3.53	Non-offset
-185.447	57.51939282724626	-8.67474	3.5	Non-offset
-187.459	99.8476	-8.90703	3.5	Non-offset
-181.906	65.18621054225144	-8.52549	3.5	Non-offset
-180.494	75.58696746330243	-8.80983	3.5	Non-offset
-168.418	19.69033046739852	-7.81922	3.5	Non-offset
-183.033	52.382672098503264	-9.06065	3.5	Non-offset
-178.517	70.58131648480996	-8.69049	3.5	Non-offset
-179.576	70.86095930106259	-8.66966	3.5	Non-offset
-182.938	91.2834	-8.85667	3.5	Non-offset
-182.192	30.554817037292622	-8.45061	3.5	Non-offset
-176.69	26.925110549088895	-8.41788	3.5	Non-offset
-170.797	42.6344	-8.63946	3.5	Non-offset
-182.063	42.906537557786095	-8.6092	3.5	Non-offset
-177.488	84.2799	-8.35118	3.5	Non-offset
-176.298	29.012568495348066	-8.27137	3.5	Non-offset
-179.368	93.56082528139906	-8.62623	3.5	Non-offset
-177.185	53.749407948594104	-8.26844	3.5	Non-offset
-171.577	22.572118985736335	-8.03752	3.5	Non-offset
-176.8	36.07712646260888	-8.26048	3.5	Non-offset
-175.825	35.76076958009635	-8.2602	3.5	Non-offset
-158.493	19.54862330302108	-7.42575	3.5	Non-offset
-180.287	92.68345569102178	-8.86718	3.5	Non-offset
-154.216	19.54862330302108	-7.18403	3.5	Non-offset
-177.428	42.906537557786095	-8.80287	3.5	Non-offset
-178.662	42.6344	-8.68821	3.5	Non-offset
-179.894	52.382672098503264	-8.06661	3.5	Non-offset
-182.605	30.54377828889437	-8.38444	3.5	Non-offset
-171.686	28.49966320764671	-7.8998	3.5	Non-offset
-179.542	45.10396945303295	-8.25393	3.5	Non-offset
-186.374	50.302362835060755	-8.7924	3.5	Non-offset
-182.558	41.089719236183115	-8.47303	3.5	Non-offset
-169.37	19.69033046739852	-7.59488	3.5	Non-offset
-169.422	26.57666500779383	-8.13398	3.5	Non-offset
-178.92	35.76076958009635	-8.39132	3.5	Non-offset
-180.166	36.07712646260888	-8.38361	3.5	Non-offset
-164.348	26.85128285565348	-7.8744	3.5	Non-offset
-184.115	97.04950348131703	-8.54371	3.5	Non-offset
-182.817	94.83231830103398	-8.97067	3.5	Non-offset
-178.383	58.632049058786855	-8.62081	3.5	Non-offset
-177.817	45.10396945303295	-8.253	3.5	Non-offset
-169.389	22.572118985736335	-7.31184	3.5	Non-offset
-175.966	30.554817037292622	-8.36562	3.5	Non-offset
-184.569	52.382672098503264	-9.25998	3.5	Non-offset
-191.061	99.8476	-8.90037	3.5	Non-offset
-178.616	43.55980917134332	-8.20884	3.5	Non-offset
-177.688	29.012568495348066	-8.31902	3.5	Non-offset
-176.274	29.012568495348066	-8.45751	3.5	Non-offset
-174.383	98.38561047692673	-8.24513	3.5	Non-offset
-182.329	58.632049058786855	-8.81752	3.5	Non-offset
-179.45	35.76076958009635	-8.35213	3.5	Non-offset
-157.587	26.85128285565348	-7.78707	3.5	Non-offset
-177.215	58.632049058786855	-8.83167	3.5	Non-offset
-183.808	45.10396945303295	-8.71837	3.5	Non-offset
-176.406	22.572118985736335	-8.08444	3.5	Non-offset
-179.614	53.749407948594104	-8.38564	3.5	Non-offset
-159.786	19.54862330302108	-7.35427	3.5	Non-offset
-187.139	50.302362835060755	-8.91677	3.5	Non-offset
-182.857	41.089719236183115	-8.46424	3.5	Non-offset
-164.941	30.554817037292622	-7.49538	3.5	Non-offset
-176.974	42.6344	-7.98691	3.5	Non-offset
-166.817	42.906537557786095	-7.90847	3.5	Non-offset
-167.638	26.85128285565348	-8.14283	3.5	Non-offset
-175.764	36.07712646260888	-8.42102	3.5	Non-offset
-169.406	28.49966320764671	-7.9081	3.5	Non-offset
-185.638	69.99428170358269	-9.02688	3.5	Non-offset
-179.473	43.55980917134332	-8.69719	3.5	Non-offset
-173.73	30.54377828889437	-8.31071	3.5	Non-offset
-182.516	57.51939282724626	-8.61553	3.5	Non-offset
-176.353	22.572118985736335	-8.17503	3.5	Non-offset
-174.617	68.92815002473827	-8.74848	3.5	Non-offset
-179.824	36.07712646260888	-8.31109	3.5	Non-offset
-153.646	19.54862330302108	-7.25467	3.5	Non-offset
-174.401	35.76076958009635	-8.50536	3.5	Non-offset
-165.974	19.69033046739852	-7.78581	3.5	Non-offset
-180.005	45.10396945303295	-8.3456	3.5	Non-offset
-175.016	26.57666500779383	-8.34466	3.5	Non-offset
-170.921	28.49966320764671	-7.96051	3.5	Non-offset
-166.047	26.85128285565348	-7.8673	3.5	Non-offset
-170.382	26.57666500779383	-7.61607	3.5	Non-offset
-187.945	65.18621054225144	-8.51956	3.5	Non-offset
-175.229	68.92815002473827	-8.52588	3.5	Non-offset
-181.593	96.19722600386861	-8.99598	3.5	Non-offset
-185.332	98.79800719906348	-9.26427	3.5	Non-offset
-179.794	41.089719236183115	-8.26373	3.5	Non-offset
-181.034	92.68345569102178	-8.94212	3.5	Non-offset
-177.129	41.089719236183115	-8.39117	3.5	Non-offset
-182.48	63.631816947351425	-8.85055	3.5	Non-offset
-187.645	99.8476	-8.9176	3.5	Non-offset
-184.075	99.8476	-8.89016	3.5	Non-offset
-174.733	57.51939282724626	-8.52698	3.5	Non-offset
-179.013	30.554817037292622	-8.50856	3.5	Non-offset
-167.406	19.69033046739852	-7.7613	3.5	Non-offset
-178.943	84.2799	-8.50515	3.5	Non-offset
-175.025	30.54377828889437	-8.30671	3.5	Non-offset
-166.146	26.57666500779383	-7.83417	3.5	Non-offset
-178.205	29.012568495348066	-8.40598	3.5	Non-offset
-174.803	94.83231830103398	-8.34199	3.5	Non-offset
-174.688	97.04950348131703	-8.38483	3.5	Non-offset
-165.03	30.54377828889437	-8.19344	3.5	Non-offset
-180.078	42.906537557786095	-8.53169	3.5	Non-offset
-177.885	42.6344	-8.74251	3.5	Non-offset
-186.837	69.99428170358269	-8.54615	3.5	Non-offset
-167.935	28.49966320764671	-7.8971	3.5	Non-offset
-180.725	97.04950348131703	-8.97868	3.5	Non-offset
-112.157	47.97707897136084	-5.98401	6.1	Non-offset
-137.35	41.27815777569326	-6.6991	6.1	Non-offset
-131.404	41.27815777569326	-6.32099	6.1	Non-offset
-133.168	41.27815777569326	-6.63068	6.1	Non-offset
-126.718	47.97707897136084	-6.62728	6.1	Non-offset
-114.41	47.97707897136084	-6.08058	6.1	Non-offset
-136.231	41.27815777569326	-6.50515	6.1	Non-offset
-159.977	47.74873826758551	-7.51557	4.5	Non-offset
-134.539	20.648002169830438	-6.12361	4.5	Non-offset
-148.563	47.74873826758551	-7.32185	4.5	Non-offset
-147.389	20.648002169830438	-6.15831	4.5	Non-offset
-133.852	20.648002169830438	-6.02158	4.5	Non-offset
-125.405	13.367160988710777	-5.62749	4.4	Non-offset
-128.906	13.367160988710777	-5.82611	4.4	Non-offset
-157.049	35.7883	-7.74319	4.4	Non-offset
-160.881	35.7883	-7.57711	4.4	Non-offset
-152.605	35.7883	-7.54937	4.4	Non-offset
-127.056	13.367160988710777	-6.07152	4.4	Non-offset
-164.438	81.69545196346697	-7.8019	4.39	Non-offset
-170.239	81.69545196346697	-7.95177	4.39	Non-offset
-171.705	81.69545196346697	-7.87061	4.39	Non-offset
-153.096	35.363260487849466	-7.0414	4.38	Non-offset
-152.727	35.363260487849466	-7.09243	4.38	Non-offset
-139.13	13.31103281248201	-6.38458	4.38	Non-offset
-141.534	13.31103281248201	-6.39577	4.38	Non-offset
-137.032	13.31103281248201	-6.11713	4.38	Non-offset
-174.555	75.64892000115722	-8.1279	4.31	Non-offset
-166.384	75.64892000115722	-7.87001	4.31	Non-offset
-156.608	41.05691819846549	-7.00069	4.31	Non-offset
-160.033	41.05691819846549	-6.81202	4.31	Non-offset
-145.57	41.05691819846549	-6.91835	4.31	Non-offset
-167.1	60.13348560915717	-7.5143	4.2	Non-offset
-169.34	60.13348560915717	-7.60901	4.2	Non-offset
-168.546	41.64883792292305	-7.42322	4.2	Non-offset
-160.439	92.96021346627006	-7.20632	4.2	Non-offset
-164.066	41.64883792292305	-7.4299	4.2	Non-offset
-168.518	74.73994428319693	-7.77714	4.2	Non-offset
-163.186	92.96021346627006	-7.08825	4.2	Non-offset
-167.499	60.13348560915717	-7.54284	4.2	Non-offset
-165.06	74.73994428319693	-7.66074	4.2	Non-offset
-166.171	92.96021346627006	-7.21994	4.2	Non-offset
-164.217	41.64883792292305	-7.34894	4.2	Non-offset
-167.539	92.96021346627006	-7.09454	4.2	Non-offset
-172.36	41.64883792292305	-7.58192	4.2	Non-offset
-165.703	60.13348560915717	-7.37835	4.2	Non-offset
-175.496	74.73994428319693	-7.63334	4.2	Non-offset
-165.915	26.508497058825583	-7.37773	4	Non-offset
-140.524	12.476900185001487	-6.75092	4	Non-offset
-143.582	20.590898481603165	-6.39591	4	Non-offset
-169.549	53.60119355538167	-7.99183	4	Non-offset
-142.024	12.476900185001487	-6.31188	4	Non-offset
-147.233	20.590898481603165	-6.68009	4	Non-offset
-147.816	12.476900185001487	-6.78092	4	Non-offset
-165.911	26.508497058825583	-7.03973	4	Non-offset
-142.706	20.590898481603165	-6.0243	4	Non-offset
-170.841	53.60119355538167	-7.93871	4	Non-offset
-176.783	59.560275412072635	-8.1236	3.9	Non-offset
-167.211	57.09802964354643	-7.83579	3.9	Non-offset
-172.503	57.09802964354643	-7.88141	3.9	Non-offset
-174.121	52.49130646934086	-8.08374	3.9	Non-offset
-163.55	52.207658841723514	-7.96194	3.9	Non-offset
-129.686	18.69019402912215	-5.74659	3.9	Non-offset
-162.654	33.14679046304403	-7.64191	3.9	Non-offset
-119.245	18.69019402912215	-5.44036	3.9	Non-offset
-171.363	82.12133208742365	-7.87385	3.9	Non-offset
-122.91	18.69019402912215	-5.74375	3.9	Non-offset
-166.501	34.65446341277505	-7.26798	3.9	Non-offset
-161.204	33.14679046304403	-7.44741	3.9	Non-offset
-169.428	65.86240319913853	-7.57192	3.9	Non-offset
-164.23	34.65446341277505	-7.21964	3.9	Non-offset
-162.428	24.061239075863433	-7.31136	3.9	Non-offset
-150.872	24.061239075863433	-7.08742	3.9	Non-offset
-161.465	34.65446341277505	-7.2333	3.9	Non-offset
-163.156	33.14679046304403	-7.75227	3.9	Non-offset
-164.139	82.12133208742365	-7.8059	3.9	Non-offset
-170.146	82.12133208742365	-7.95363	3.9	Non-offset
-164.164	52.207658841723514	-7.92258	3.9	Non-offset
-174.635	65.86240319913853	-7.68259	3.9	Non-offset
-166.655	52.49130646934086	-7.99873	3.9	Non-offset
-129.026	18.69019402912215	-5.91471	3.9	Non-offset
-164.83	57.09802964354643	-7.82398	3.9	Non-offset
-157.264	24.061239075863433	-7.19801	3.9	Non-offset
-175.476	59.560275412072635	-8.13639	3.9	Non-offset
-170.42	65.86240319913853	-7.56751	3.9	Non-offset
-161.226	33.14679046304403	-7.69905	3.9	Non-offset
-177.864	96.3663	-8.18911	3.8	Non-offset
-173.726	61.1194	-8.29906	3.8	Non-offset
-178.972	96.3663	-8.27249	3.8	Non-offset
-173.841	61.1194	-8.39297	3.8	Non-offset
-181.78	61.1194	-8.41346	3.8	Non-offset
-181.738	92.81532913592464	-8.29155	3.7	Non-offset
-179.265	57.88745290321582	-8.12872	3.7	Non-offset
-143.171	12.060354510689518	-6.74332	3.7	Non-offset
-173.66	57.88745290321582	-8.07186	3.7	Non-offset
-158.992	12.060354510689518	-7.11094	3.7	Non-offset
-177.223	57.88745290321582	-8.17579	3.7	Non-offset
-164.895	39.618839638675496	-7.47347	3.7	Non-offset
-170.966	37.949431764639485	-7.79478	3.7	Non-offset
-170.441	39.618839638675496	-7.31199	3.7	Non-offset
-171.903	39.618839638675496	-7.21718	3.7	Non-offset
-176.225	37.949431764639485	-8.07197	3.7	Non-offset
-175.679	92.81532913592464	-8.3694	3.7	Non-offset
-173.255	37.949431764639485	-8.0165	3.7	Non-offset
-154.917	12.060354510689518	-6.99384	3.7	Non-offset
-177.593	71.93000362186977	-8.20529	3.7	Non-offset
-179.332	74.48034778971838	-8.35746	3.7	Non-offset
-178.531	71.93000362186977	-8.42641	3.7	Non-offset
-166.324	39.709250395306455	-8.20364	3.7	Non-offset
-173.15	36.882534615298766	-8.23425	3.7	Non-offset
-171.708	39.709250395306455	-8.12451	3.7	Non-offset
-171.422	36.882534615298766	-8.16897	3.7	Non-offset
-169.304	76.61261319429356	-7.87426	3.7	Non-offset
-175.56	74.48034778971838	-8.27056	3.7	Non-offset
-182.948	92.81532913592464	-8.30469	3.7	Non-offset
-171.413	39.618839638675496	-7.38905	3.7	Non-offset
-178.769	37.949431764639485	-7.96723	3.7	Non-offset
-178.895	74.48034778971838	-8.37364	3.7	Non-offset
-176.118	74.48034778971838	-8.32656	3.7	Non-offset
-169.913	76.61261319429356	-7.78891	3.7	Non-offset
-173.007	48.852398751709835	-8.21751	3.63	Non-offset
-166.621	24.036189575506757	-7.50734	3.63	Non-offset
-156.123	24.036189575506757	-7.35393	3.63	Non-offset
-177.824	48.852398751709835	-8.13367	3.63	Non-offset
-166.837	24.036189575506757	-7.36274	3.63	Non-offset
-181.768	33.09138685648242	-7.72332	3.6	Non-offset
-171.313	29.591956966175285	-8.26962	3.6	Non-offset
-148.174	10.795958432951224	-6.31684	3.6	Non-offset
-150.003	17.221152528897978	-6.86024	3.6	Non-offset
-172.975	48.26481281851479	-7.88987	3.6	Non-offset
-178.271	59.410320712091576	-8.72724	3.6	Non-offset
-162.967	16.762223874390592	-7.4524	3.6	Non-offset
-179.709	59.410320712091576	-8.51432	3.6	Non-offset
-174.545	33.89550504196678	-7.99443	3.6	Non-offset
-181.003	48.26481281851479	-8.0518	3.6	Non-offset
-174.642	29.591956966175285	-7.83267	3.6	Non-offset
-168.321	23.285231080059745	-7.60054	3.6	Non-offset
-177.526	33.09138685648242	-7.85554	3.6	Non-offset
-177.417	23.285231080059745	-8.69249	3.6	Non-offset
-148.581	19.159643109738866	-6.35452	3.6	Non-offset
-178.278	59.410320712091576	-8.58069	3.6	Non-offset
-176.606	29.591956966175285	-8.01821	3.6	Non-offset
-162.644	16.762223874390592	-6.87235	3.6	Non-offset
-140.317	10.795958432951224	-5.97335	3.6	Non-offset
-177.977	33.89550504196678	-7.79478	3.6	Non-offset
-173.222	48.26481281851479	-7.81038	3.6	Non-offset
-172.626	33.89550504196678	-7.67597	3.6	Non-offset
-173.625	33.89550504196678	-7.94573	3.6	Non-offset
-144.164	10.795958432951224	-6.4371	3.6	Non-offset
-172.695	33.09138685648242	-7.79368	3.6	Non-offset
-173.132	23.285231080059745	-7.60576	3.6	Non-offset
-141.318	16.762223874390592	-6.14747	3.6	Non-offset
-171.357	48.26481281851479	-7.95981	3.6	Non-offset
-141.159	10.795958432951224	-6.30495	3.6	Non-offset
-178.789	29.591956966175285	-8.19213	3.6	Non-offset
-145.388	17.221152528897978	-6.79203	3.6	Non-offset
-138.847	17.221152528897978	-6.39986	3.6	Non-offset
-174.95	23.285231080059745	-7.83739	3.6	Non-offset
-164.615	16.762223874390592	-7.53657	3.6	Non-offset
-154.839	19.159643109738866	-6.54156	3.6	Non-offset
-178.636	78.44649836339603	-8.4287	3.58	Non-offset
-176.833	78.44649836339603	-8.3636	3.58	Non-offset
-174.897	62.984667419647465	-8.653	3.58	Non-offset
-145.242	7.37024	-6.86316	3.54	Non-offset
-145.56	7.37024	-6.97096	3.54	Non-offset
-176.559	36.31375007905251	-7.26762	3.54	Non-offset
-179.704	41.77506724376428	-8.25778	3.54	Non-offset
-167.363	40.87953091013544	-8.56686	3.54	Non-offset
-168.423	36.31375007905251	-7.15629	3.54	Non-offset
-144.234	7.37024	-6.80364	3.54	Non-offset
-146.237	7.37024	-6.9565	3.54	Non-offset
-173.492	40.87953091013544	-8.81878	3.54	Non-offset
-179.613	41.77506724376428	-8.22739	3.54	Non-offset
-175.927	36.31375007905251	-7.17232	3.54	Non-offset
-176.175	40.87953091013544	-8.72364	3.54	Non-offset
-161.407	20.21263580237426	-7.49437	3.51	Non-offset
-165.923	20.21263580237426	-7.93919	3.51	Non-offset
-176.313	55.98373310993842	-8.35644	3.51	Non-offset
-169.641	55.98373310993842	-8.22476	3.51	Non-offset
-175.282	20.21263580237426	-8.06735	3.51	Non-offset
-171.142	25.779187226396648	-7.54954	3.5	Non-offset
-174.519	25.83061228106995	-7.54975	3.5	Non-offset
-175.126	90.85318632504088	-7.74538	3.5	Non-offset
-182.015	52.51772205037133	-9.25311	3.5	Non-offset
-172.365	90.85318632504088	-7.91579	3.5	Non-offset
-178.498	53.71194111960686	-8.45654	3.5	Non-offset
-172.803	30.912552881459973	-7.78998	3.5	Non-offset
-174.92	30.912552881459973	-7.87185	3.5	Non-offset
-177.671	30.711154192269454	-7.86237	3.5	Non-offset
-180.734	95.58915658289015	-8.37991	3.5	Non-offset
-175.472	53.71194111960686	-8.46674	3.5	Non-offset
-180.326	24.14854832510166	-7.79608	3.5	Non-offset
-176.704	30.711154192269454	-7.65024	3.5	Non-offset
-176.599	90.85318632504088	-7.82417	3.5	Non-offset
-172.011	63.84386630515528	-8.22947	3.5	Non-offset
-172.084	55.459776364374804	-7.87257	3.5	Non-offset
-175.218	55.459776364374804	-8.19381	3.5	Non-offset
-176.225	55.15258924750243	-8.26743	3.5	Non-offset
-182.178	67.43301442309688	-8.68947	3.5	Non-offset
-157.932	31.033560163269122	-7.56153	3.5	Non-offset
-169.728	25.779187226396648	-7.69786	3.5	Non-offset
-175.429	25.83061228106995	-7.65695	3.5	Non-offset
-181.18	55.15258924750243	-8.41826	3.5	Non-offset
-174.092	17.925794650820645	-7.64667	3.5	Non-offset
-170.517	30.912552881459973	-7.7059	3.5	Non-offset
-167.222	17.925794650820645	-7.81935	3.5	Non-offset
-177.873	55.459776364374804	-8.04152	3.5	Non-offset
-178.897	55.15258924750243	-8.42282	3.5	Non-offset
-170.222	25.83061228106995	-7.55041	3.5	Non-offset
-183.585	95.58915658289015	-8.45436	3.5	Non-offset
-177.518	78.65051964226696	-8.1041	3.5	Non-offset
-183.094	52.51772205037133	-8.1607	3.5	Non-offset
-164.991	17.925794650820645	-7.65085	3.5	Non-offset
-178.335	55.459776364374804	-8.0767	3.5	Non-offset
-175.998	25.83061228106995	-7.6058	3.5	Non-offset
-173.429	25.779187226396648	-7.5999	3.5	Non-offset
-162.844	17.925794650820645	-7.49409	3.5	Non-offset
-170.908	30.711154192269454	-7.6224	3.5	Non-offset
-180.317	55.15258924750243	-8.29881	3.5	Non-offset
-180.527	67.43301442309688	-8.70557	3.5	Non-offset
-187.753	52.51772205037133	-8.27106	3.5	Non-offset
-171.701	31.033560163269122	-8.06927	3.5	Non-offset
-176.872	88.03366055542104	-8.38074	3.5	Non-offset
-169.528	24.14854832510166	-7.60666	3.5	Non-offset
-159.848	24.14854832510166	-7.32286	3.5	Non-offset
-178.186	90.54676807316459	-8.73729	3.5	Non-offset
-183.43	95.58915658289015	-8.51568	3.5	Non-offset
-180.381	53.71194111960686	-8.68639	3.5	Non-offset
-170.459	90.85318632504088	-7.90091	3.5	Non-offset
-168.578	30.912552881459973	-7.93998	3.5	Non-offset
-170.666	30.711154192269454	-7.83393	3.5	Non-offset
-181.057	53.71194111960686	-9.40953	3.5	Non-offset
-123.813	82.07032576075386	-6.20138	6.5	Non-offset
-128.2	82.07032576075386	-6.31822	6.5	Non-offset
-125.83	82.07032576075386	-6.42078	6.5	Non-offset
-124.21	82.07032576075386	-6.23704	6.5	Non-offset
-119.793	66.90972253744597	-6.16898	6.4	Non-offset
-121.9	66.90972253744597	-6.14583	6.4	Non-offset
-99.2509	66.90972253744597	-4.9318	6.4	Non-offset
-101.006	66.90972253744597	-4.90366	6.4	Non-offset
-122.979	66.90972253744597	-6.27638	6.4	Non-offset
-131.364	53.47127169092353	-6.19838	6.2	Non-offset
-132.752	53.47127169092353	-6.18839	6.2	Non-offset
-125.743	53.47127169092353	-5.82499	6.2	Non-offset
-127.012	53.47127169092353	-6.25294	6.2	Non-offset
-122.641	53.47127169092353	-5.61777	6.2	Non-offset
-129.06	87.91667266523787	-6.0497	5.9	Non-offset
-118.301	87.91667266523787	-5.71033	5.9	Non-offset
-137.428	87.91667266523787	-5.98903	5.9	Non-offset
-124.341	87.91667266523787	-5.83963	5.9	Non-offset
-138.642	87.91667266523787	-6.04947	5.9	Non-offset
-121.486	87.91667266523787	-5.68324	5.9	Non-offset
-136.738	87.91667266523787	-6.08915	5.9	Non-offset
-118.017	87.91667266523787	-5.87543	5.9	Non-offset
-134.357	53.61549503580491	-5.88483	5.8	Non-offset
-123.368	53.61549503580491	-5.63526	5.8	Non-offset
-122.521	53.61549503580491	-5.62789	5.8	Non-offset
-135.258	53.61549503580491	-5.94459	5.8	Non-offset
-133.194	53.61549503580491	-5.86176	5.8	Non-offset
-128.541	53.61549503580491	-5.83764	5.8	Non-offset
-111.417	38.0178	-5.74397	5.6	Non-offset
-117.891	38.0178	-5.96982	5.6	Non-offset
-109.162	38.0178	-5.65614	5.6	Non-offset
-116.071	38.0178	-5.82836	5.6	Non-offset
-121.076	38.0178	-6.04102	5.6	Non-offset
-125.589	63.93299291843915	-5.82499	5.3	Non-offset
-136.208	63.93299291843915	-6.18839	5.3	Non-offset
-133.302	63.93299291843915	-6.19838	5.3	Non-offset
-127.015	63.93299291843915	-6.25298	5.3	Non-offset
-122.167	63.93299291843915	-5.61778	5.3	Non-offset
-145.344	59.60059138055126	-6.5346	5.21	Non-offset
-133.807	59.60059138055126	-5.97315	5.21	Non-offset
-141.842	59.60059138055126	-6.6448	5.21	Non-offset
-124.378	59.60059138055126	-6.12141	5.21	Non-offset
-141.104	59.60059138055126	-6.55371	5.21	Non-offset
-141.075	57.59717482593384	-6.94036	5.12	Non-offset
-141.597	57.59717482593384	-6.67504	5.12	Non-offset
-134.593	57.59717482593384	-6.87725	5.12	Non-offset
-143.672	57.59717482593384	-6.6293	5.12	Non-offset
-151.11	57.59717482593384	-6.62733	5.12	Non-offset
-166.971	77.04923043217373	-7.46264	5	Non-offset
-163.643	77.04923043217373	-7.57304	5	Non-offset
-146.416	62.357357002917325	-6.42367	5	Non-offset
-154.071	62.357357002917325	-6.97346	5	Non-offset
-139.923	62.357357002917325	-6.48982	5	Non-offset
-151.931	62.357357002917325	-6.77932	5	Non-offset
-146.751	62.357357002917325	-6.45697	5	Non-offset
-157.835	77.04923043217373	-7.64141	5	Non-offset
-144.46	62.357357002917325	-6.90069	5	Non-offset
-141.839	62.357357002917325	-6.80263	5	Non-offset
-161.746	77.04923043217373	-7.73532	5	Non-offset
-150.273	62.357357002917325	-6.94938	5	Non-offset
-168.477	67.96230026806643	-8.50263	4.99	Non-offset
-149.426	71.31185111236434	-7.26059	4.9	Non-offset
-156.65	71.31185111236434	-7.26607	4.9	Non-offset
-154.784	71.31185111236434	-7.32021	4.9	Non-offset
-142.487	71.31185111236434	-6.55162	4.9	Non-offset
-135.398	71.31185111236434	-6.37611	4.9	Non-offset
-155.728	84.29597843041294	-7.22848	4.78	Non-offset
-143.261	84.29597843041294	-6.88012	4.78	Non-offset
-160.335	84.29597843041294	-7.25845	4.78	Non-offset
-139.054	84.29597843041294	-6.83821	4.78	Non-offset
-158.869	84.29597843041294	-7.35049	4.78	Non-offset
-159.327	78.66450820827065	-7.22391	4.73	Non-offset
-164.167	78.66450820827065	-7.42338	4.73	Non-offset
-129.713	78.66450820827065	-5.98593	4.73	Non-offset
-126.86	78.66450820827065	-5.94936	4.73	Non-offset
-159.542	78.66450820827065	-7.37712	4.73	Non-offset
-135.378	78.66450820827065	-6.19806	4.73	Non-offset
-147.805	65.16587603519166	-6.78734	4.7	Non-offset
-148.191	65.16587603519166	-6.8307	4.7	Non-offset
-143.601	65.16587603519166	-6.87487	4.7	Non-offset
-167.01	85.73527955759583	-7.56494	4.7	Non-offset
-158.738	85.73527955759583	-7.46222	4.7	Non-offset
-159.402	85.73527955759583	-7.45651	4.7	Non-offset
-144.257	65.16587603519166	-6.72411	4.7	Non-offset
-165.522	85.73527955759583	-7.62675	4.7	Non-offset
-162.113	85.08603620898454	-7.70644	4.6	Non-offset
-153.484	85.08603620898454	-7.19435	4.6	Non-offset
-135.17	66.5006	-6.23674	4.6	Non-offset
-170.357	85.08603620898454	-7.53789	4.6	Non-offset
-143.697	66.5006	-6.748	4.6	Non-offset
-147.243	66.5006	-6.79573	4.6	Non-offset
-171.19	85.08603620898454	-7.56124	4.6	Non-offset
-147.9	66.5006	-6.83508	4.6	Non-offset
-132.062	66.5006	-6.11737	4.6	Non-offset
-146.526	85.08603620898454	-7.3246	4.6	Non-offset
-169.88	99.39368688323142	-7.54461	4.5	Non-offset
-160.425	99.39368688323142	-7.17972	4.5	Non-offset
-155.779	99.39368688323142	-7.44696	4.5	Non-offset
-168.846	53.41627390469351	-7.9739	4.5	Non-offset
-176.085	99.39368688323142	-7.48488	4.5	Non-offset
-157.992	53.41627390469351	-7.58866	4.5	Non-offset
-170.036	53.41627390469351	-8.02364	4.5	Non-offset
-149.899	53.41627390469351	-7.51574	4.5	Non-offset
-170.882	53.41627390469351	-8.06792	4.5	Non-offset
-177.283	99.39368688323142	-7.40037	4.5	Non-offset
-140.969	72.7302	-6.6167	4.49	Non-offset
-164.436	72.7302	-7.43636	4.49	Non-offset
-144.854	72.7302	-6.63063	4.49	Non-offset
-166.88	72.7302	-7.38721	4.49	Non-offset
-142.028	72.7302	-6.58953	4.49	Non-offset
-170.281	72.7302	-7.35431	4.49	Non-offset
-161.885	57.1398	-7.35022	4.48	Non-offset
-155.172	50.459211418589085	-7.41409	4.48	Non-offset
-143.04	57.1398	-6.84425	4.48	Non-offset
-152.6	50.459211418589085	-7.0231	4.48	Non-offset
-157.156	57.1398	-7.24758	4.48	Non-offset
-151.83	50.459211418589085	-7.14018	4.48	Non-offset
-163.277	57.1398	-7.29955	4.48	Non-offset
	50.459211418589085		4.48	Non-offset
-148.767	57.1398	-6.87943	4.48	Non-offset
-160.034	50.459211418589085	-7.4241	4.48	Non-offset
-164.686	68.55434642664065	-7.19201	4.44	Non-offset
-139.461	68.55434642664065	-6.69605	4.44	Non-offset
-160.579	68.55434642664065	-7.16881	4.44	Non-offset
-160.046	68.55434642664065	-7.34365	4.44	Non-offset
-142.401	68.55434642664065	-6.7552	4.44	Non-offset
-144.673	68.55434642664065	-6.73706	4.44	Non-offset
-167.217	88.18330566417434	-7.67281	4.42	Non-offset
-139.716	88.18330566417434	-6.53106	4.42	Non-offset
-164.306	88.18330566417434	-7.74238	4.42	Non-offset
-132.411	88.18330566417434	-6.29767	4.42	Non-offset
-162.161	88.18330566417434	-7.65794	4.42	Non-offset
-147.714	70.13831662874396	-7.06969	4.4	Non-offset
-152.72	57.0974	-7.33853	4.4	Non-offset
-155.511	56.38067518084608	-7.01229	4.4	Non-offset
-150.893	58.95712364529053	-7.11271	4.4	Non-offset
-157.887	84.6585	-7.30304	4.4	Non-offset
-158.442	56.38067518084608	-7.24744	4.4	Non-offset
-154.211	84.6585	-7.30324	4.4	Non-offset
-147.17	51.4566	-6.78083	4.4	Non-offset
-152.62	88.9538	-7.00364	4.4	Non-offset
-151.094	91.84557707472776	-6.95996	4.4	Non-offset
-141.015	70.13831662874396	-6.48028	4.4	Non-offset
-146.153	48.31286054588996	-6.98978	4.4	Non-offset
-175.163	84.6585	-7.895	4.4	Non-offset
-141.531	70.13831662874396	-6.45371	4.4	Non-offset
-152.056	88.9538	-7.1404	4.4	Non-offset
-169.366	57.0974	-8.15109	4.4	Non-offset
-160.554	48.31286054588996	-6.93821	4.4	Non-offset
-152.403	51.4566	-6.96949	4.4	Non-offset
-166.059	56.38067518084608	-7.62158	4.4	Non-offset
-140.289	51.4566	-6.79133	4.4	Non-offset
-169.268	91.84557707472776	-7.69429	4.4	Non-offset
-168.878	58.95712364529053	-7.46966	4.4	Non-offset
-153.194	70.13831662874396	-6.87958	4.4	Non-offset
-158.334	84.6585	-7.26609	4.4	Non-offset
-157.368	57.0974	-7.29439	4.4	Non-offset
-147.347	91.84557707472776	-6.9108	4.4	Non-offset
-161.046	70.13831662874396	-6.88613	4.4	Non-offset
-140.057	51.4566	-6.74097	4.4	Non-offset
-153.202	48.31286054588996	-6.84521	4.4	Non-offset
-163.774	58.95712364529053	-7.62514	4.4	Non-offset
-166.596	56.38067518084608	-7.68951	4.4	Non-offset
-151.258	56.38067518084608	-7.01344	4.4	Non-offset
	91.84557707472776		4.4	Non-offset
-148.197	58.95712364529053	-6.97701	4.4	Non-offset
-148.608	51.4566	-6.93519	4.4	Non-offset
-158.453	48.31286054588996	-6.8425	4.4	Non-offset
-152.171	88.9538	-7.15548	4.4	Non-offset
-171.334	91.84557707472776	-7.78905	4.4	Non-offset
-170.852	57.0974	-8.236	4.4	Non-offset
-141.378	70.13831662874396	-6.42373	4.4	Non-offset
-172.041	57.0974	-8.2115	4.4	Non-offset
-156.354	70.13831662874396	-6.89144	4.4	Non-offset
-152.31	58.95712364529053	-7.06463	4.4	Non-offset
-143.427	51.4566	-6.84576	4.4	Non-offset
-159.246	48.31286054588996	-6.827	4.4	Non-offset
-151.062	51.4566	-6.97994	4.4	Non-offset
-177.393	84.6585	-8.08322	4.4	Non-offset
-163.112	56.38067518084608	-7.56236	4.4	Non-offset
-163.305	58.95712364529053	-7.50621	4.4	Non-offset
-142.641	70.13831662874396	-6.60118	4.4	Non-offset
-162.794	51.01466100457917	-7.02805	4.38	Non-offset
-162.737	51.01466100457917	-6.9769	4.38	Non-offset
-152.735	51.01466100457917	-6.8026	4.38	Non-offset
-147.494	51.01466100457917	-6.73777	4.38	Non-offset
-159.439	51.01466100457917	-6.96489	4.38	Non-offset
-163.777	63.09468145020802	-7.7464	4.36	Non-offset
-153.297	63.09468145020802	-7.18844	4.36	Non-offset
-152.092	63.09468145020802	-7.2555	4.36	Non-offset
-165.01	63.09468145020802	-7.71053	4.36	Non-offset
-157.399	63.09468145020802	-7.69666	4.36	Non-offset
-132.631	65.09154084713457	-6.22168	4.35	Non-offset
-168.823	65.09154084713457	-7.67455	4.35	Non-offset
-163.165	65.09154084713457	-7.46866	4.35	Non-offset
-162.929	65.09154084713457	-7.59165	4.35	Non-offset
-167.928	52.45902281193443	-7.49712	4.31	Non-offset
-139.179	42.89830421905907	-6.49649	4.31	Non-offset
-157.361	42.89830421905907	-6.91604	4.31	Non-offset
-138.096	42.89830421905907	-6.52925	4.31	Non-offset
-166.577	42.89830421905907	-7.0411	4.31	Non-offset
-158.862	52.45902281193443	-7.52992	4.31	Non-offset
-150.05	42.89830421905907	-7.14591	4.31	Non-offset
-154.527	52.45902281193443	-7.24202	4.31	Non-offset
-137.768	42.89830421905907	-6.39749	4.31	Non-offset
	52.45902281193443		4.31	Non-offset
-151.596	52.45902281193443	-7.33127	4.31	Non-offset
-144.461	51.942533477500916	-6.37486	4.3	Non-offset
-152.461	65.46441596214589	-7.40977	4.3	Non-offset
-158.72	51.942533477500916	-7.17955	4.3	Non-offset
-163.849	65.46441596214589	-7.16075	4.3	Non-offset
-159.034	72.92768338001127	-7.64217	4.3	Non-offset
-145.568	51.942533477500916	-6.2221	4.3	Non-offset
-149.05	51.942533477500916	-6.24071	4.3	Non-offset
-176.149	95.50085289410147	-8.68725	4.3	Non-offset
-162.736	66.54878287819278	-7.3735	4.3	Non-offset
-159.966	95.50085289410147	-7.65083	4.3	Non-offset
-156.356	51.942533477500916	-7.0532	4.3	Non-offset
-142.863	51.942533477500916	-6.26911	4.3	Non-offset
-159.208	66.54878287819278	-7.34385	4.3	Non-offset
-156.818	27.897602855657325	-7.10174	4.3	Non-offset
-166.735	72.92768338001127	-7.46189	4.3	Non-offset
-162.596	95.50085289410147	-7.60874	4.3	Non-offset
-166.457	65.46441596214589	-7.05471	4.3	Non-offset
-168.953	72.92768338001127	-7.73838	4.3	Non-offset
-153.512	27.897602855657325	-7.23199	4.3	Non-offset
-160.315	65.46441596214589	-7.24412	4.3	Non-offset
-163.197	95.50085289410147	-7.68419	4.3	Non-offset
-159.832	66.54878287819278	-7.36555	4.3	Non-offset
-161.872	66.54878287819278	-7.45428	4.3	Non-offset
-162.382	65.46441596214589	-7.11989	4.3	Non-offset
-164.498	51.942533477500916	-7.15663	4.3	Non-offset
-176.344	95.50085289410147	-8.66435	4.3	Non-offset
-156.366	51.942533477500916	-7.09772	4.3	Non-offset
-159.937	72.92768338001127	-7.57616	4.3	Non-offset
-165.499	95.50085289410147	-7.67264	4.3	Non-offset
-154.52	27.897602855657325	-7.13557	4.3	Non-offset
-151.465	27.897602855657325	-6.99371	4.3	Non-offset
-172.328	99.71697994929212	-8.14924	4.2925	Non-offset
-170.457	99.71697994929212	-8.08217	4.2925	Non-offset
-170.835	99.71697994929212	-8.10979	4.2925	Non-offset
-174.051	76.29502496594262	-8.22376	4.2778	Non-offset
-155.819	57.79970529424091	-7.03439	4.26	Non-offset
-168.743	57.79970529424091	-7.52522	4.26	Non-offset
-158.345	57.79970529424091	-7.10055	4.26	Non-offset
-157.069	57.79970529424091	-7.03817	4.26	Non-offset
-167.738	57.79970529424091	-7.67544	4.26	Non-offset
-154.175	70.773	-7.14928	4.2	Non-offset
-168.953	70.773	-7.68259	4.2	Non-offset
-170.649	70.773	-7.78305	4.2	Non-offset
-156.765	70.773	-7.06883	4.2	Non-offset
-172.701	70.773	-7.70133	4.2	Non-offset
-166.821	65.04335491227235	-7.20305	4.19	Non-offset
-157.027	53.11385631651548	-7.26363	4.19	Non-offset
-162.567	53.11385631651548	-7.81263	4.19	Non-offset
	53.11385631651548		4.19	Non-offset
-167.908	65.04335491227235	-7.15599	4.19	Non-offset
-148.027	65.04335491227235	-7.0947	4.19	Non-offset
-157.539	53.11385631651548	-7.02287	4.19	Non-offset
-165.591	53.11385631651548	-7.8175	4.19	Non-offset
-147.553	65.04335491227235	-6.81465	4.19	Non-offset
-168.212	65.04335491227235	-7.16288	4.19	Non-offset
-165.982	59.74145055591754	-7.35571	4.16	Non-offset
-159.541	59.74145055591754	-7.40206	4.16	Non-offset
-167.639	59.74145055591754	-7.48615	4.16	Non-offset
-153.18	59.74145055591754	-6.74896	4.16	Non-offset
-181.216	44.83192832875846	-8.23072	4.1534	Non-offset
-171.593	44.83192832875846	-8.24539	4.1534	Non-offset
-158.424	63.186148442308536	-7.32047	4.11	Non-offset
-172.167	63.186148442308536	-7.69121	4.11	Non-offset
-170.216	63.186148442308536	-7.70968	4.11	Non-offset
-161.651	63.186148442308536	-7.20474	4.11	Non-offset
-170.413	63.186148442308536	-7.59162	4.11	Non-offset
-158.488	63.186148442308536	-7.26169	4.11	Non-offset
-176.64	88.84207412520811	-8.02497	4.1	Non-offset
-170.997	85.18338414734373	-8.57802	4.1	Non-offset
-170.342	84.68754977168938	-7.68313	4.1	Non-offset
-174.614	68.96364541276827	-7.48143	4.1	Non-offset
-153.6	48.77181555415074	-7.04233	4.1	Non-offset
-158.497	85.18338414734373	-7.57779	4.1	Non-offset
-144.189	59.93544229066402	-6.72639	4.1	Non-offset
-152.992	48.77181555415074	-7.04257	4.1	Non-offset
-167.635	93.69594739964258	-7.67986	4.1	Non-offset
-172.609	88.84207412520811	-8.39444	4.1	Non-offset
-151.669	58.23115869139052	-6.82656	4.1	Non-offset
-170.199	64.73010140017088	-7.5703	4.1	Non-offset
-159.08	64.73010140017088	-7.13326	4.1	Non-offset
-155.558	93.69594739964258	-7.22527	4.1	Non-offset
-172.471	85.46769465067716	-8.56665	4.1	Non-offset
-173.933	85.18338414734373	-8.7731	4.1	Non-offset
-171.203	89.63583729082198	-8.5062	4.1	Non-offset
-147.234	59.93544229066402	-6.86723	4.1	Non-offset
-176.283	84.68754977168938	-7.68249	4.1	Non-offset
-173.325	88.84207412520811	-8.17011	4.1	Non-offset
-173.25	89.63583729082198	-8.62464	4.1	Non-offset
-169.739	85.46769465067716	-8.60226	4.1	Non-offset
-159.554	85.18338414734373	-7.55693	4.1	Non-offset
-155.163	48.77181555415074	-7.1894	4.1	Non-offset
-176.271	88.84207412520811	-8.11072	4.1	Non-offset
-176.685	85.18338414734373	-8.82762	4.1	Non-offset
-169.565	84.68754977168938	-7.59812	4.1	Non-offset
-162.16	59.93544229066402	-7.26546	4.1	Non-offset
-174.38	68.96364541276827	-8.55329	4.1	Non-offset
-166.394	93.69594739964258	-7.70693	4.1	Non-offset
-168.807	84.68754977168938	-7.76254	4.1	Non-offset
-177.643	68.96364541276827	-8.46267	4.1	Non-offset
-171.27	84.68754977168938	-7.60837	4.1	Non-offset
-162.361	59.93544229066402	-7.34994	4.1	Non-offset
-160.159	85.18338414734373	-7.58207	4.1	Non-offset
-174.673	85.46769465067716	-8.60305	4.1	Non-offset
-162.263	93.69594739964258	-7.40279	4.1	Non-offset
-172.346	89.63583729082198	-8.51064	4.1	Non-offset
-160.143	58.23115869139052	-6.86981	4.1	Non-offset
-174.863	88.84207412520811	-8.17678	4.1	Non-offset
-156.414	58.23115869139052	-6.79979	4.1	Non-offset
-165.907	59.93544229066402	-7.30368	4.1	Non-offset
-158.85	48.77181555415074	-6.92308	4.1	Non-offset
-170.724	88.84207412520811	-8.2981	4.1	Non-offset
-175.864	85.18338414734373	-8.6782	4.1	Non-offset
-170.898	84.68754977168938	-7.74362	4.1	Non-offset
-173.034	64.73010140017088	-7.66831	4.1	Non-offset
-171.094	88.84207412520811	-8.39679	4.1	Non-offset
-161.053	85.18338414734373	-7.55675	4.1	Non-offset
-151.687	48.77181555415074	-6.99484	4.1	Non-offset
-152.552	58.23115869139052	-6.94192	4.1	Non-offset
-169.679	88.84207412520811	-8.32986	4.1	Non-offset
-176.301	64.73010140017088	-7.65916	4.1	Non-offset
-167.555	84.68754977168938	-7.87259	4.1	Non-offset
-166.727	84.68754977168938	-7.7503	4.1	Non-offset
-165.122	93.69594739964258	-7.65575	4.1	Non-offset
-164.464	56.619	-7.76361	4.0965	Non-offset
-172.567	50.432107635838626	-7.86817	4.08	Non-offset
-160.541	50.432107635838626	-7.29949	4.08	Non-offset
-170.192	50.432107635838626	-7.60098	4.08	Non-offset
-160.963	50.432107635838626	-7.41641	4.08	Non-offset
-169.831	50.432107635838626	-7.63601	4.08	Non-offset
-170.927	55.97065362365862	-7.67847	4.07	Non-offset
-170.373	55.97065362365862	-7.65226	4.07	Non-offset
-151.65	55.97065362365862	-7.10374	4.07	Non-offset
-167.851	55.97065362365862	-7.46079	4.07	Non-offset
-157.619	55.97065362365862	-6.95536	4.07	Non-offset
-161.877	52.74259013917796	-7.63429	4.06	Non-offset
-162.134	52.74259013917796	-7.60159	4.06	Non-offset
-161.612	52.74259013917796	-7.59093	4.06	Non-offset
-145.715	46.439544541820275	-7.28806	4.06	Non-offset
-144.789	46.439544541820275	-7.25983	4.06	Non-offset
-150.208	46.439544541820275	-7.48231	4.06	Non-offset
-161.091	52.74259013917796	-7.64867	4.06	Non-offset
-143.934	46.439544541820275	-7.31583	4.06	Non-offset
-161.283	52.74259013917796	-7.64517	4.06	Non-offset
-144.878	46.439544541820275	-7.22785	4.06	Non-offset
-163.462	52.74259013917796	-7.57469	4.06	Non-offset
-170.117	79.82629037226538	-7.74046	4.04	Non-offset
-171.864	79.82629037226538	-7.83512	4.04	Non-offset
-167.08	79.82629037226538	-7.55015	4.04	Non-offset
-166.577	79.82629037226538	-7.37062	4.04	Non-offset
-172.155	79.82629037226538	-7.84652	4.04	Non-offset
-157.835	38.86727510553802	-7.05091	4.03	Non-offset
-165.224	48.39107547154765	-7.514	4.03	Non-offset
-169.786	48.39107547154765	-7.43306	4.03	Non-offset
-168.459	48.39107547154765	-7.49475	4.03	Non-offset
-157.421	38.86727510553802	-7.18595	4.03	Non-offset
-161.487	38.86727510553802	-7.01036	4.03	Non-offset
-161.115	38.86727510553802	-7.1189	4.03	Non-offset
-163.276	38.86727510553802	-7.08734	4.03	Non-offset
-169.985	48.39107547154765	-7.47665	4.03	Non-offset
-172.287	48.39107547154765	-7.42778	4.03	Non-offset
-167.65	51.63131626178518	-7.67032	4	Non-offset
-154.513	91.86304809464458	-7.58883	4	Non-offset
-156.919	50.489763474106915	-7.46539	4	Non-offset
-170.753	53.42775782322787	-7.71819	4	Non-offset
-163.368	54.77275017027962	-8.00439	4	Non-offset
-177.248	54.77275017027962	-8.09725	4	Non-offset
-176.027	65.83074656218204	-7.96159	4	Non-offset
-178.608	91.0743	-8.19929	4	Non-offset
-171.494	91.0743	-7.98312	4	Non-offset
-167.467	91.86304809464458	-7.43468	4	Non-offset
-153.845	51.63131626178518	-7.16797	4	Non-offset
-167.152	53.42775782322787	-7.62156	4	Non-offset
-166.513	51.63131626178518	-7.61295	4	Non-offset
-154.675	51.63131626178518	-7.22251	4	Non-offset
-165.553	51.63131626178518	-7.63934	4	Non-offset
-162.409	51.63131626178518	-7.2083	4	Non-offset
-168.382	53.42775782322787	-7.31988	4	Non-offset
-175.197	91.0743	-8.1463	4	Non-offset
-151.175	65.83074656218204	-6.86802	4	Non-offset
-161.058	65.83074656218204	-6.93285	4	Non-offset
-170.981	73.28056151028557	-7.83017	4	Non-offset
-161.472	91.86304809464458	-7.48718	4	Non-offset
-161.876	53.42775782322787	-7.22634	4	Non-offset
-168.051	91.0743	-7.72869	4	Non-offset
-165.115	54.77275017027962	-7.938	4	Non-offset
-170.989	50.489763474106915	-7.84775	4	Non-offset
-155.637	50.489763474106915	-7.42776	4	Non-offset
-173.752	54.77275017027962	-8.22551	4	Non-offset
-171.531	65.83074656218204	-7.94131	4	Non-offset
-173.286	51.63131626178518	-7.62463	4	Non-offset
-160.336	91.86304809464458	-7.46039	4	Non-offset
-176.277	65.83074656218204	-7.95183	4	Non-offset
-168.099	73.28056151028557	-8.1406	4	Non-offset
-173.6	73.28056151028557	-7.86393	4	Non-offset
-176.04	91.0743	-8.18318	4	Non-offset
-175.533	73.28056151028557	-7.82933	4	Non-offset
-169.886	73.28056151028557	-8.05949	4	Non-offset
-165.52	53.42775782322787	-7.61446	4	Non-offset
-165.464	50.489763474106915	-7.85258	4	Non-offset
-168.385	50.489763474106915	-7.85578	4	Non-offset
-154.219	51.63131626178518	-7.16756	4	Non-offset
-157.699	62.938409853233765	-7.87581	3.9748	Non-offset
-170.218	67.17349173632218	-7.90451	3.9	Non-offset
-162.476	46.10106892088032	-6.86772	3.9	Non-offset
-168.104	99.33423287158206	-7.70527	3.9	Non-offset
-172.296	90.58407316512391	-8.49466	3.9	Non-offset
-165.544	67.17349173632218	-7.18768	3.9	Non-offset
-150.941	56.16650944139763	-6.85656	3.9	Non-offset
-169.075	86.1046	-7.78804	3.9	Non-offset
-175.363	61.04875817021062	-7.52388	3.9	Non-offset
-163.403	59.4815	-7.11673	3.9	Non-offset
-164.439	59.4815	-7.25081	3.9	Non-offset
-179.329	96.65342878871819	-8.71304	3.9	Non-offset
-168.113	61.04875817021062	-7.08902	3.9	Non-offset
-167.013	90.58407316512391	-8.54096	3.9	Non-offset
-165.642	59.4815	-7.01709	3.9	Non-offset
-160.314	46.10106892088032	-7.05459	3.9	Non-offset
-167.175	59.4815	-7.15039	3.9	Non-offset
-165.424	61.04875817021062	-7.5672	3.9	Non-offset
-161.304	60.276689999447534	-7.4483	3.9	Non-offset
-171.478	90.58407316512391	-8.55965	3.9	Non-offset
-166.003	60.276689999447534	-8.07791	3.9	Non-offset
-163.306	60.276689999447534	-7.4679	3.9	Non-offset
-173.605	92.13288788392241	-8.10055	3.9	Non-offset
-165.488	56.16650944139763	-7.39168	3.9	Non-offset
-172.363	96.65342878871819	-8.75583	3.9	Non-offset
-164.03	96.65342878871819	-7.94701	3.9	Non-offset
-166.353	46.10106892088032	-6.91797	3.9	Non-offset
-161.01	96.65342878871819	-7.96405	3.9	Non-offset
-145.453	56.16650944139763	-6.73347	3.9	Non-offset
-171.955	96.65342878871819	-8.85543	3.9	Non-offset
-171.91	99.33423287158206	-7.83054	3.9	Non-offset
-157.181	59.4815	-7.06353	3.9	Non-offset
-158.994	46.10106892088032	-7.06361	3.9	Non-offset
-170.043	60.276689999447534	-7.95311	3.9	Non-offset
-170.852	92.13288788392241	-8.07146	3.9	Non-offset
-161.784	56.16650944139763	-7.3095	3.9	Non-offset
-171.634	67.17349173632218	-7.84127	3.9	Non-offset
-144.747	56.16650944139763	-6.86918	3.9	Non-offset
-169.428	96.65342878871819	-7.96895	3.9	Non-offset
-166.174	96.65342878871819	-7.95219	3.9	Non-offset
-166.703	86.1046	-7.83199	3.9	Non-offset
-146.718	56.16650944139763	-6.78489	3.9	Non-offset
-170.528	67.17349173632218	-7.83894	3.9	Non-offset
-162.628	59.4815	-7.04108	3.9	Non-offset
-173.546	59.4815	-7.0862	3.9	Non-offset
-164.553	60.276689999447534	-7.53018	3.9	Non-offset
-158.135	61.04875817021062	-7.22754	3.9	Non-offset
-178.494	61.04875817021062	-7.44919	3.9	Non-offset
-156.615	46.10106892088032	-6.88142	3.9	Non-offset
-162.62	59.4815	-7.1015	3.9	Non-offset
-170.31	90.58407316512391	-8.53498	3.9	Non-offset
-170.198	60.276689999447534	-7.82816	3.9	Non-offset
-162.709	67.17349173632218	-7.29664	3.9	Non-offset
-164.099	60.276689999447534	-7.48736	3.9	Non-offset
-180.484	96.65342878871819	-8.67609	3.9	Non-offset
-178.015	99.33423287158206	-7.65078	3.9	Non-offset
-164.399	56.16650944139763	-7.25847	3.9	Non-offset
-167.361	92.13288788392241	-8.02256	3.9	Non-offset
-165.31	68.81950205983179	-7.53914	3.87	Non-offset
-167.72	82.37111306509982	-7.50413	3.87	Non-offset
-165.725	68.81950205983179	-7.44556	3.87	Non-offset
-169.61	68.81950205983179	-7.80739	3.87	Non-offset
-168.983	82.37111306509982	-7.36037	3.87	Non-offset
-175.209	68.81950205983179	-7.89623	3.87	Non-offset
-157.848	82.37111306509982	-7.40297	3.87	Non-offset
-168.333	82.37111306509982	-7.39374	3.87	Non-offset
-162.528	82.37111306509982	-7.26412	3.87	Non-offset
-175.597	68.81950205983179	-7.80106	3.87	Non-offset
-171.999	45.10721734009895	-7.66334	3.85	Non-offset
-159.046	45.10721734009895	-7.38765	3.85	Non-offset
-172.361	45.10721734009895	-7.72673	3.85	Non-offset
-163.425	45.10721734009895	-7.5517	3.85	Non-offset
-166.037	52.80815246966686	-7.91872	3.82	Non-offset
-157.833	55.7488	-7.09752	3.82	Non-offset
-176.187	55.7488	-7.90163	3.82	Non-offset
-169.315	52.80815246966686	-7.95696	3.82	Non-offset
-171.918	55.7488	-7.97266	3.82	Non-offset
-169.081	52.80815246966686	-7.73035	3.82	Non-offset
-166.455	52.80815246966686	-7.98337	3.82	Non-offset
-170.632	52.80815246966686	-7.70588	3.82	Non-offset
-163.029	55.7488	-7.19216	3.82	Non-offset
-169.277	52.80815246966686	-7.77208	3.82	Non-offset
-159.402	58.22281152403068	-7.14778	3.8	Non-offset
-164.819	60.49491266517299	-7.54464	3.8	Non-offset
-163.906	58.299355887314825	-7.88915	3.8	Non-offset
-171.145	77.39542926133369	-8.09504	3.8	Non-offset
-162.506	60.49491266517299	-7.4522	3.8	Non-offset
-164.178	58.299355887314825	-7.83732	3.8	Non-offset
-166.349	84.97120965100295	-7.47314	3.8	Non-offset
-162.296	58.299355887314825	-7.35951	3.8	Non-offset
-163.956	58.299355887314825	-7.92968	3.8	Non-offset
-173.87	84.97120965100295	-7.78041	3.8	Non-offset
-176.491	77.39542926133369	-8.21328	3.8	Non-offset
-174.959	63.77064746923505	-7.97538	3.8	Non-offset
-168.034	63.77064746923505	-8.04781	3.8	Non-offset
-168.197	77.39542926133369	-7.97388	3.8	Non-offset
-151.785	58.22281152403068	-6.982	3.8	Non-offset
-159.37	60.49491266517299	-7.27357	3.8	Non-offset
-168.762	58.299355887314825	-7.83021	3.8	Non-offset
-174.543	77.39542926133369	-7.95504	3.8	Non-offset
-169.561	63.77064746923505	-8.08383	3.8	Non-offset
-166.157	60.49491266517299	-7.4434	3.8	Non-offset
-154.663	60.49491266517299	-7.13786	3.8	Non-offset
-162.865	58.299355887314825	-7.38588	3.8	Non-offset
-180.636	58.22281152403068	-7.53333	3.8	Non-offset
-172.527	84.97120965100295	-7.87141	3.8	Non-offset
-169.008	77.39542926133369	-7.99329	3.8	Non-offset
-167.314	58.299355887314825	-7.36014	3.8	Non-offset
-149.319	60.49491266517299	-7.07831	3.8	Non-offset
-160.105	58.22281152403068	-7.08751	3.8	Non-offset
-167.83	58.22281152403068	-7.64762	3.8	Non-offset
-176.928	77.39542926133369	-8.20246	3.8	Non-offset
-149.462	60.49491266517299	-7.09408	3.8	Non-offset
-162.378	58.299355887314825	-7.4333	3.8	Non-offset
-170.301	84.97120965100295	-7.8546	3.8	Non-offset
-171.166	58.22281152403068	-7.63166	3.8	Non-offset
-166.452	60.49491266517299	-7.51303	3.8	Non-offset
-168.198	63.77064746923505	-8.09972	3.8	Non-offset
-172.441	77.39542926133369	-8.07825	3.8	Non-offset
-177.093	99.27914418490667	-8.11168	3.79	Non-offset
-174.357	99.27914418490667	-8.15854	3.79	Non-offset
-169.115	53.87475034434822	-7.57181	3.79	Non-offset
-174.281	53.87475034434822	-7.6747	3.79	Non-offset
-176.868	91.70010839022666	-8.02125	3.79	Non-offset
-174.264	99.27914418490667	-8.08574	3.79	Non-offset
-160.647	57.82980561877213	-7.286	3.79	Non-offset
-169.52	57.82980561877213	-7.80585	3.79	Non-offset
-174.466	91.70010839022666	-7.98424	3.79	Non-offset
-173.713	53.87475034434822	-7.58058	3.79	Non-offset
-170.484	57.82980561877213	-7.74668	3.79	Non-offset
-160.448	57.82980561877213	-7.18609	3.79	Non-offset
-172.277	91.70010839022666	-7.98845	3.79	Non-offset
	57.82980561877213		3.79	Non-offset
-168.608	73.77870913370455	-8.12907	3.78	Non-offset
-146.767	73.77870913370455	-6.97428	3.78	Non-offset
-172.56	73.77870913370455	-8.26556	3.78	Non-offset
-164.108	73.77870913370455	-6.87097	3.78	Non-offset
-168.446	73.77870913370455	-8.2472	3.78	Non-offset
-174.091	74.62807844513105	-7.74188	3.76	Non-offset
-172.871	97.2567	-7.50885	3.76	Non-offset
-171.31	97.2567	-7.44589	3.76	Non-offset
-165.859	45.21630284560048	-7.65739	3.76	Non-offset
-164.288	97.2567	-7.4822	3.76	Non-offset
-173.031	74.62807844513105	-7.84852	3.76	Non-offset
-172.741	45.21630284560048	-7.99792	3.76	Non-offset
-169.923	45.21630284560048	-8.01382	3.76	Non-offset
-179.994	74.62807844513105	-8.27138	3.76	Non-offset
-174.959	45.21630284560048	-7.9994	3.76	Non-offset
-164.291	45.21630284560048	-7.64897	3.76	Non-offset
-176.66	74.62807844513105	-8.28856	3.76	Non-offset
-174.317	91.59325196906087	-7.95537	3.74	Non-offset
-168.777	91.59325196906087	-7.85297	3.74	Non-offset
-172.948	91.59325196906087	-7.89897	3.74	Non-offset
-168.725	91.59325196906087	-7.83851	3.74	Non-offset
-173.99	49.56389931577852	-7.35764	3.73	Non-offset
-170.458	49.56389931577852	-7.10811	3.73	Non-offset
-167.098	49.56389931577852	-7.12296	3.73	Non-offset
-172.92	49.56389931577852	-7.2818	3.73	Non-offset
-171.132	49.56389931577852	-7.4308	3.73	Non-offset
-145.651	49.36526994903852	-6.75523	3.7	Non-offset
-172.434	72.30263525062765	-8.1035	3.7	Non-offset
-170.873	49.36526994903852	-8.14638	3.7	Non-offset
-170.055	72.30263525062765	-8.27617	3.7	Non-offset
-174.722	93.42394523762417	-8.35202	3.7	Non-offset
-172.709	63.67339889396674	-7.92691	3.7	Non-offset
-146.856	49.36526994903852	-6.78304	3.7	Non-offset
-145.598	49.36526994903852	-6.63703	3.7	Non-offset
	46.971132533901425		3.7	Non-offset
-162.259	61.587216833708425	-7.42184	3.7	Non-offset
-165.09	46.971132533901425	-7.85048	3.7	Non-offset
-170.901	72.30263525062765	-7.62487	3.7	Non-offset
-168.647	46.971132533901425	-7.7845	3.7	Non-offset
-172.699	72.30263525062765	-7.65758	3.7	Non-offset
-172.463	87.02328579024237	-8.02985	3.7	Non-offset
-178.202	93.42394523762417	-8.32151	3.7	Non-offset
-169.763	61.587216833708425	-7.29045	3.7	Non-offset
-169.083	52.60944793926364	-7.77574	3.7	Non-offset
-166.164	87.02328579024237	-8.02394	3.7	Non-offset
-164.172	61.587216833708425	-7.39465	3.7	Non-offset
-169.189	72.30263525062765	-8.19219	3.7	Non-offset
-167.185	87.02328579024237	-8.03822	3.7	Non-offset
-168.956	63.67339889396674	-7.05897	3.7	Non-offset
-173.053	72.30263525062765	-7.56667	3.7	Non-offset
-171.907	93.42394523762417	-8.36515	3.7	Non-offset
-169.703	52.60944793926364	-7.61782	3.7	Non-offset
-173.633	63.67339889396674	-7.92429	3.7	Non-offset
-166.729	63.67339889396674	-7.23841	3.7	Non-offset
-167.098	52.60944793926364	-7.76906	3.7	Non-offset
-168.361	87.02328579024237	-8.02501	3.7	Non-offset
-173.035	63.67339889396674	-7.81572	3.7	Non-offset
-164.411	46.971132533901425	-7.87367	3.7	Non-offset
-174.319	46.971132533901425	-7.86392	3.7	Non-offset
-175.241	52.60944793926364	-7.76173	3.7	Non-offset
-173.963	72.30263525062765	-7.65619	3.7	Non-offset
-170.025	87.02328579024237	-8.10605	3.7	Non-offset
-171.449	52.60944793926364	-7.65053	3.7	Non-offset
-171.921	87.02328579024237	-8.02927	3.7	Non-offset
-174.758	93.42394523762417	-8.38323	3.7	Non-offset
-161.538	61.587216833708425	-7.35613	3.7	Non-offset
-172.91	87.02328579024237	-8.06731	3.7	Non-offset
-174.141	46.61159231138905	-7.53695	3.69	Non-offset
-166.718	46.61159231138905	-7.84152	3.69	Non-offset
-167.933	61.89222741559157	-7.35237	3.69	Non-offset
-171.324	101.05395896596315	-8.2353	3.69	Non-offset
-169.578	46.61159231138905	-7.69033	3.69	Non-offset
-178.573	61.89222741559157	-7.80511	3.69	Non-offset
-174.278	61.89222741559157	-7.93656	3.69	Non-offset
-168.384	46.61159231138905	-7.57926	3.69	Non-offset
-173.703	46.61159231138905	-7.49762	3.69	Non-offset
-172.435	101.05395896596315	-8.29345	3.69	Non-offset
-174.76	61.89222741559157	-7.87879	3.69	Non-offset
-170.262	61.89222741559157	-7.23614	3.69	Non-offset
-170.633	101.05395896596315	-8.06931	3.69	Non-offset
-162.234	41.97835010580411	-7.44181	3.66	Non-offset
-165.437	41.97835010580411	-7.29622	3.66	Non-offset
-168.586	41.97835010580411	-8.0899	3.66	Non-offset
-159.511	49.83819082032641	-7.65888	3.62	Non-offset
	49.83819082032641		3.62	Non-offset
-155.744	49.83819082032641	-7.71563	3.62	Non-offset
-169.725	99.78507613937187	-8.09744	3.6	Non-offset
-156.172	69.58427747445737	-7.11692	3.6	Non-offset
-179.863	63.22356031295183	-8.15039	3.6	Non-offset
-177.222	63.22356031295183	-8.24051	3.6	Non-offset
-164.384	49.05170119001629	-7.07941	3.6	Non-offset
-178.231	29.202973983740097	-7.48837	3.6	Non-offset
-164.416	69.58427747445737	-7.03233	3.6	Non-offset
-169.551	49.05170119001629	-7.02312	3.6	Non-offset
-171.342	70.81269268243834	-8.45643	3.6	Non-offset
-176.881	63.22356031295183	-8.23106	3.6	Non-offset
-174.52	63.22356031295183	-8.25889	3.6	Non-offset
-168.989	99.78507613937187	-8.09882	3.6	Non-offset
-172.792	77.90761892127757	-7.90163	3.6	Non-offset
-168.297	77.90761892127757	-7.96775	3.6	Non-offset
-168.166	69.58427747445737	-7.56095	3.6	Non-offset
-156.773	49.05170119001629	-6.99606	3.6	Non-offset
-173.266	99.78507613937187	-8.1095	3.6	Non-offset
-177.785	69.58427747445737	-9.15542	3.6	Non-offset
-177.76	63.22356031295183	-7.756	3.6	Non-offset
-165.603	29.202973983740097	-7.43965	3.6	Non-offset
-171.838	99.78507613937187	-8.03664	3.6	Non-offset
-155.005	69.58427747445737	-7.06488	3.6	Non-offset
-173.663	49.05170119001629	-7.91182	3.6	Non-offset
-172.826	70.81269268243834	-8.34767	3.6	Non-offset
-171.4	63.22356031295183	-7.74871	3.6	Non-offset
-173.975	29.202973983740097	-7.47807	3.6	Non-offset
-177.102	63.22356031295183	-7.65728	3.6	Non-offset
-178.711	63.22356031295183	-7.71675	3.6	Non-offset
-160.277	29.202973983740097	-7.15105	3.6	Non-offset
-174.882	77.90761892127757	-8.37811	3.6	Non-offset
-163.036	29.202973983740097	-7.0937	3.6	Non-offset
-169.942	49.05170119001629	-7.98694	3.6	Non-offset
-168.818	69.58427747445737	-7.61139	3.6	Non-offset
-173.01	70.81269268243834	-8.37995	3.6	Non-offset
-168.086	69.58427747445737	-7.65549	3.6	Non-offset
-174.053	80.92615742637982	-8.20627	3.6	Non-offset
-169.322	70.81269268243834	-8.39983	3.6	Non-offset
-169.066	69.58427747445737	-7.5261	3.6	Non-offset
-177.423	51.49655636449855	-8.09728	3.55	Non-offset
-165.422	51.49655636449855	-7.93819	3.55	Non-offset
-164.354	51.49655636449855	-8.00261	3.55	Non-offset
-173.788	51.49655636449855	-8.22809	3.55	Non-offset
-171.257	51.49655636449855	-8.1304	3.55	Non-offset
-177.55	59.58493509084616	-7.83017	3.54	Non-offset
-174.868	59.58493509084616	-7.81725	3.54	Non-offset
-178.024	59.58493509084616	-7.85436	3.54	Non-offset
-172.855	59.58493509084616	-7.92629	3.54	Non-offset
-176.557	59.58493509084616	-8.12781	3.54	Non-offset
-174.188	49.29284128960151	-7.6368	3.53	Non-offset
-173.418	49.29284128960151	-7.31498	3.53	Non-offset
-175.53	49.29284128960151	-7.68831	3.53	Non-offset
-167.325	49.29284128960151	-7.41753	3.53	Non-offset
-172.74	89.21407561208763	-8.29496	3.5	Non-offset
-169.654	68.84306605212164	-7.82387	3.5	Non-offset
-181.424	69.82796720278424	-7.81756	3.5	Non-offset
-162.528	55.902376118092235	-7.31849	3.5	Non-offset
-175.589	89.21407561208763	-8.12278	3.5	Non-offset
-174.559	60.395148738152535	-7.60231	3.5	Non-offset
-179.883	85.3025	-7.85883	3.5	Non-offset
-173.221	68.84306605212164	-7.78387	3.5	Non-offset
-173.954	69.82796720278424	-7.48239	3.5	Non-offset
-174.785	89.21407561208763	-8.31311	3.5	Non-offset
-169.956	69.82796720278424	-7.45479	3.5	Non-offset
-179.013	69.82796720278424	-7.83457	3.5	Non-offset
-172.15	60.395148738152535	-7.53967	3.5	Non-offset
-162.29	73.85931220469344	-7.57522	3.5	Non-offset
-173.33	68.84306605212164	-7.8802	3.5	Non-offset
-160.578	60.395148738152535	-7.49745	3.5	Non-offset
-157.129	52.9169	-7.76332	3.5	Non-offset
-179.758	87.37559601661717	-8.61426	3.5	Non-offset
-158.275	52.9169	-7.67845	3.5	Non-offset
-160.022	55.902376118092235	-7.26992	3.5	Non-offset
	52.9169		3.5	Non-offset
-165.899	73.85931220469344	-7.50681	3.5	Non-offset
-157.282	55.902376118092235	-7.26718	3.5	Non-offset
-165.745	73.85931220469344	-7.49939	3.5	Non-offset
-167.521	60.395148738152535	-7.57322	3.5	Non-offset
-172.944	69.82796720278424	-7.64704	3.5	Non-offset
-164.329	60.395148738152535	-7.4413	3.5	Non-offset
-174.556	68.84306605212164	-7.93474	3.5	Non-offset
-171.026	68.84306605212164	-7.4339	3.5	Non-offset
-172.156	68.84306605212164	-7.50653	3.5	Non-offset
-175.787	85.3025	-7.91766	3.5	Non-offset
-179.727	69.82796720278424	-7.68444	3.5	Non-offset
-169.953	89.21407561208763	-8.05105	3.5	Non-offset
-171.038	89.21407561208763	-7.80917	3.5	Non-offset
-174.358	73.85931220469344	-7.95257	3.5	Non-offset
-165.455	60.395148738152535	-7.42696	3.5	Non-offset
-161.34	89.21407561208763	-7.83256	3.5	Non-offset
-164.571	73.85931220469344	-7.53458	3.5	Non-offset
-163.672	89.21407561208763	-7.83732	3.5	Non-offset
-167.604	68.84306605212164	-7.4004	3.5	Non-offset
-166.751	68.84306605212164	-7.59081	3.5	Non-offset
-181.982	87.37559601661717	-8.55849	3.5	Non-offset
-174.383	73.85931220469344	-7.8683	3.5	Non-offset
-159.217	60.395148738152535	-7.4835	3.5	Non-offset
-175.45	73.85931220469344	-7.99143	3.5	Non-offset
-176.868	73.85931220469344	-7.93137	3.5	Non-offset
-164.603	69.82796720278424	-7.60364	3.5	Non-offset
-168.016	89.21407561208763	-7.74197	3.5	Non-offset
-180.42	87.37559601661717	-8.63133	3.5	Non-offset
-93.1977	25.12990650136301	-5.03281	7.1	Offset
-94.4598	25.12990650136301	-5.15632	7.1	Offset
-102.683	48.11521266342802	-5.422	7.1	Offset
-99.191	48.11521266342802	-5.16639	7.1	Offset
-95.4583	48.11521266342802	-4.98884	7.1	Offset
-96.5862	48.11521266342802	-5.08986	7.1	Offset
-102.088	17.449642914549667	-4.86625	6.4	Offset
-98.9683	17.449642914549667	-4.97244	6.4	Offset
-128.29	43.007967834773346	-6.0983	6.4	Offset
-111.915	47.97707897136084	-5.99024	6.1	Offset
-103.372	9.519782147043477	-4.9901	5.53	Offset
-105.037	9.519782147043477	-5.17981	5.53	Offset
-104.439	9.519782147043477	-4.95865	5.53	Offset
-117.853	13.367160988710777	-5.79317	4.4	Offset
-105.091	87.6493	-5.06788	7	M7
-91.9101	87.6493	-4.76276	7	M7
-94.594	87.6493	-4.92798	7	M7
-100.873	87.6493	-4.77729	7	M7
-102.809	96.4771	-5.29553	7	M7
-99.0532	96.4771	-5.23883	7	M7
-108.124	96.4771	-5.27526	7	M7
-101.483	96.4771	-5.29851	7	M7

## Sheet: Figure_6_and_8_DAS
pow1max_log10_3	hypo_dist_km	maxAmp_avg_singval_log10	mag
-149.341	37.20547126594572	-7.40827	4.16
-147.258	37.20547126594572	-7.47953	4.16
-131.126	37.20547126594572	-6.85056	4.16
-129.224	55.66287112534678	-6.27945	5.35
-128.83	55.66287112534678	-6.51885	5.35
-117.693	55.66287112534678	-6.141	5.35
-143.085	26.93618236170528	-7.34098	3.61
-143.936	26.936182361705285	-7.57778	3.61
-135.818	26.93618236170528	-7.14562	3.61
-144.166	80.72515511923413	-7.96671	4.05
-143.296	80.72515511923413	-7.84666	4.05
-140.051	80.72515511923413	-7.50548	4.05
-144.402	46.42941366390756	-7.87882	3.5
-144.915	46.42941366390756	-7.89618	3.5
-142.81	46.42941366390756	-7.58263	3.5
-153.067	46.21972788584024	-7.71799	4.26
-147.983	46.21972788584025	-7.59824	4.26
-143.733	46.21972788584024	-7.45228	4.26
-147.258	47.86768794782217	-7.62435	3.7
-146.329	47.86768794782217	-7.61086	3.7
-133.239	47.86768794782217	-7.00182	3.7
-155.795	70.40272157418623	-8.40152	3.5
-155.275	70.40272157418623	-8.3714	3.5
-158.063	70.40272157418623	-8.32106	3.5
-156.375	62.525515855814746	-8.28416	3.88
-152.769	62.525515855814746	-8.02478	3.88
-145.973	62.525515855814746	-7.72245	3.88
-140.615	31.25881154291657	-7.0354	3.8
-139.306	31.25881154291657	-7.19524	3.8
-141.92	31.25881154291657	-7.1738	3.8
-149.2	65.31153002423629	-8.01859	4.07
-148.69	65.31153002423629	-8.00981	4.07
-141.255	65.31153002423629	-7.50139	4.07
-132.703	38.019238073780166	-6.78953	4.65
-122.231	38.019238073780166	-6.44713	4.65
-114.418	38.019238073780166	-6.20246	4.65
-145.01	54.57717412966091	-7.69282	4.22
-135.756	54.57717412966091	-7.01811	4.22
-131.296	54.5772	-6.87695	4.22
-146.514	61.378	-7.74855	4.09
-148.252	61.37799751426871	-7.65154	4.09
-142.364	61.378	-7.46897	4.09
-151.821	61.813938602871566	-8.22424	3.61
-146.109	61.81393860287156	-7.84322	3.61
-144.149	61.81393860287156	-7.69687	3.61
-148.52	63.95811782962933	-7.63577	4.83
-141.189	63.95811782962933	-7.06794	4.83
-126.45	63.95811782962933	-6.59605	4.83
-160.761	44.19971814623241	-8.15922	4.03
-153.307	44.19971814623241	-7.81906	4.03
-145.692	44.19971814623241	-7.54014	4.03
-148.091	78.42815051085654	-7.9213	4.1
-148.115	78.42815051085654	-7.83437	4.1
-136.653	78.42815051085654	-7.23316	4.1
-151.005	84.28111248437463	-8.00484	4.33
-153.795	84.28111248437463	-8.02155	4.33
-150.816	84.28111248437463	-7.91415	4.33
-148.054	58.84774907567013	-8.00955	3.95
-150.124	58.84774907567012	-8.17359	3.95
-148.604	58.84774907567013	-7.78016	3.95
-157.378	70.82846352412615	-8.32888	4.11
-156.106	70.82846352412615	-8.19361	4.11
-148.561	70.82846352412615	-7.80514	4.11
-155.471	57.12019347014554	-8.13301	3.89
-149.288	57.12019347014554	-7.74209	3.890000000000001
-142.426	57.12019347014554	-7.39699	3.89
-143.901	29.876898499324643	-7.23371	4.02
-135.971	29.87689849932464	-6.98496	4.02
-130.272	29.87689849932464	-6.80844	4.02
-148.703	71.73488402514072	-7.95685	4.26
-151.339	71.73488402514072	-8.03775	4.26
-142.419	71.73488402514072	-7.64209	4.26
-114.554	93.74396767800606	-6.36768	7.03
-109.48	93.74396767800604	-6.05437	7.029999999999999
-104.485	93.74396767800604	-5.84401	7.03
